# Supplementary material for: High-throughput analysis of anti-poliovirus neutralization antibody titre in human serum by the pseudovirus neutralization test
Source: Sci Rep. 2022 Sep 27;12:16074. doi: 10.1038/s41598-022-20544-6 (PMC9514167; doi:10.1038/s41598-022-20544-6)
Supplement: Supplementary file 1 — Supplementary Information 1. [file 41598_2022_20544_MOESM1_ESM.xlsx]

## Sheet: Sheet1
	Sample number	Age (year)	cPNT-PV1(Sabin 1)	pPNT-PV1pv(Ssbin 1)	pPNT-PV1pv(Mahoney)	cPNT-PV2(Sabin 2)	pPNT-PV2pv(Ssbin 2)	cPNT-PV3(Sabin 3)	pPNT-PV3pv(Ssbin 3)	Ratio of pPNT-PV1pv(Mahoney) to pPNT-PV1pv(Sabin 1) (Log2)
	2009-3	55	32	32	16	512	512	16	16	-1
	2009-5	43	64	64	64	64	32	32	32	0
	2009-7	63	4	4	8	2	2	32	16	1
	2009-8	37	4	2	2	16	16	8	2	0
	2009-11	42	2	2	2	16	16	4	4	0
	2009-12	51	4	2	2	8	8	32	16	0
	2009-16	43	16	32	4	64	32	2	2	-3
	2009-26	41	128	128	64	128	256	512	256	-1
	2009-29	58	512	512	512	32	16	32	32	0
	2009-147	38	8	16	8	64	64	2	2	-1
	2009-148	24	128	256	32	32	32	4	4	-3
	2009-149	24	256	256	32	256	512	8	8	-3
	2009-150	32	8	16	2	32	64	8	8	-3
	2009-151	31	32	64	8	32	32	16	4	-3
	2009-152	32	2	2	2	16	16	2	2	0
	2009-153	31	32	32	4	32	32	8	8	-3
	2009-154	34	512	512	32	64	64	4	8	-4
	2009-155	30	32	64	8	32	32	4	2	-3
	2009-156	32	512	512	128	256	512	32	64	-2
	2009-157	34	4	8	4	16	32	2	2	-1
	2009-158	37	16	16	32	32	64	16	16	1
	2009-159	39	16	32	8	64	128	8	8	-2
	2009-160	39	128	256	16	512	512	128	256	-4
	2009-161	39	4	2	2	8	16	64	64	0
	2009-162	35	16	16	4	128	256	16	16	-2
	2009-16３	39	4	2	4	64	64	4	2	1
	2009-164	36	8	8	4	16	16	16	16	-1
	2009-165	38	512	512	32	128	256	8	2	-4
	2009-166	35	64	64	32	256	128	8	8	-1
	2009-167	53	256	256	256	16	32	64	128	0
	2009-168	57	16	16	32	32	32	32	64	1
	2009-169	54	64	128	2	16	16	32	32	-6
	2009-170	58	32	32	32	64	128	4	2	0
	2009-171	57	2	2	2	16	32	8	16	0
	2009-172	55	32	32	32	4	2	4	4	0
	2009-173	57	128	128	256	128	128	8	4	1
	2009-174	54	8	8	8	8	4	8	8	0
	2009-175	51	512	256	512	64	32	64	64	1
	2009-176	52	32	16	32	2	2	16	8	1
	2009-177	55	4	2	4	64	32	32	32	1
	2009-178	58	32	16	16	128	128	8	8	0
	2009-179	59	256	256	256	16	16	128	128	0
	2009-180	55	64	128	2	64	64	16	8	-6
	2009-181	53	4	4	4	128	256	32	64	0
	2009-182	52	16	16	32	8	64	16	16	1
	2009-183	56	128	128	128	64	64	8	8	0
	2009-184	51	128	128	256	128	128	64	64	1
	2009-185	55	16	8	16	8	4	8	8	1
	2009-186	54	512	512	256	512	512	128	128	-1
	2009-187	55	32	64	64	4	4	4	8	0
	2009-188	58	64	64	64	2	2	16	32	0
	2009-189	51	32	32	64	128	128	32	32	1
	2009-190	59	16	16	16	16	16	128	64	0
	2009-191	52	16	16	16	32	64	64	64	0
	2009-192	76	128	128	128	16	32	8	16	0
	2009-193	69	2	2	2	64	64	32	16	0
	2009-194	63	64	64	128	32	64	128	256	1
	2009-195	62	128	128	128	16	32	32	64	0
	2009-196	70	128	64	128	32	128	16	64	1
	2009-197	67	8	8	8	16	8	2	2	0
	2009-198	74	128	64	64	64	64	128	256	0
	2009-199	60	16	16	8	256	256	64	64	-1
	2009-200	68	2	2	2	16	16	4	8	0
	2009-201	61	128	128	256	64	64	64	32	1
	2009-202	65	64	64	32	8	4	2	2	-1
	2009-203	70	8	2	2	8	32	4	32	0
	2009-204	65	8	8	16	64	64	2	2	1
	2009-205	64	128	128	128	2	2	8	4	0
	2009-206	61	32	16	32	16	32	128	128	1
	2009-207	70	16	8	8	16	16	8	8	0
	2009-208	69	4	2	4	256	256	4	8	1
	2009-209	67	128	64	128	2	2	16	16	1
	2009-210	66	16	16	32	16	32	32	32	1
	2009-49	41	256	128	128	256	512	2	2	0
	2009-56	41	2	2	2	2	2	2	2	0
	2009-57	41	64	64	16	256	128	64	64	-2
	2009-58	29	128	128	16	256	128	4	2	-3
	2009-67	42	16	8	2	32	16	16	16	-2
	2009-69	43	64	16	16	128	64	32	32	0
	2009-70	25	256	128	32	32	32	2	2	-2
	2009-71	27	64	32	16	128	128	4	2	-1
	2009-72	28	64	64	32	16	8	2	2	-1
	2009-73	29	64	64	8	64	16	2	2	-3
	2009-74	29	64	64	64	64	32	8	4	0
	2009-75	29	64	64	8	32	8	2	2	-3
	2009-76	25	8	4	4	128	32	16	8	0
	2009-118	24	32	32	8	4	2	2	2	-2
	2009-119	21	512	128	32	64	16	4	2	-2
	2009-120	20	512	512	64	256	128	16	16	-3
	2009-121	23	4	2	2	512	128	2	2	0
	2009-122	26	256	128	64	256	128	2	2	-1
	2009-123	47	64	16	16	128	64	32	16	0
	2009-124	43	32	32	8	64	64	16	32	-2
	2009-132	47	32	64	128	128	128	16	32	1
	2009-134	42	32	64	64	8	4	4	2	0
	2009-139	45	32	64	16	64	64	16	32	-2
	2009-141	43	256	512	8	64	64	128	128	-6
	2009-212	70	64	64	128	4	2	8	32	1
	2009-215	73	32	32	32	2	2	16	32	0
	2009-216	71	32	64	64	4	4	8	4	0
	2009-218	71	32	16	32	4	2	4	4	1
	2009-245	1	256	256	64	128	256	32	32	-2
	2009-248	2	512	512	256	512	512	64	64	-1
	2009-249	3	256	256	128	512	512	4	16	-1
	2009-251	3	2	2	2	128	512	32	64	0
	2009-252	4	512	512	64	128	512	128	64	-3
	2009-253	7	32	64	4	128	256	8	4	-4
	2009-255	16	512	512	64	64	64	16	16	-3
	2009-256	16	64	64	16	64	128	8	8	-2
	2009-257	17	512	512	64	32	32	16	16	-3
	2009-258	13	512	512	256	128	128	8	16	-1
	2009-259	13	256	256	32	64	32	8	2	-3
	2009-260	12	64	64	8	32	16	4	4	-3
	2009-261	12	256	512	32	128	512	32	32	-4
	2009-262	12	256	128	64	128	128	128	64	-1
	2009-263	12	256	256	64	64	128	16	4	-2
	2009-264	13	256	128	64	64	64	4	2	-1
	2009-265	12	32	32	4	16	16	2	2	-3
	2009-266	13	128	256	16	32	64	2	2	-4
	2009-267	12	16	32	4	32	32	2	2	-3
	2009-268	12	512	512	64	128	128	32	16	-3
	2009-269	12	512	256	64	32	32	32	32	-2
	2009-326	3	256	256	32	128	128	16	16	-3
	2009-327	8	64	32	16	128	64	4	4	-1
	2009-328	4	256	256	32	64	64	32	32	-3
	2009-329	8	512	256	64	256	128	8	4	-2
	2009-330	5	512	512	64	64	64	2	2	-3
	2009-331	7	256	128	32	16	16	16	16	-2
	2009-332	5	512	512	512	256	256	32	32	0
	2009-333	5	512	512	512	512	512	2	2	0
	2009-334	5	32	16	8	64	64	2	2	-1
Values of neutralizing antibody titre		Neutralizing antibody titre	cPNT-S1	pPNT-S1	pPNT-WT1	cPNT-S2	pPNT-S2	cPNT-S3	pPNT-S3	WT1/S1(Log2)
2		<4	7	15	16	7	11	22	33	Mean
4		4	10	3	13	6	6	20	14	-1.03817
8		8	8	8	16	8	4	24	18	STDEV
16		16	14	17	16	20	17	23	21	1.67976
32		32	22	14	24	19	24	22	20
64		64	19	24	22	29	26	9	16
128		128	15	18	12	23	22	10	5
256		256	17	15	8	12	9	0	4
512		≧512	19	17	4	7	12	1	0
		Total	131	131	131	131	131	131	131
		Neutralizing antibody positive rate（≧8）	87.0229	86.2595	77.8626	90.0763	87.0229	67.9389	64.1221
		<4	5.34351	11.4504	12.2137	5.34351	8.39695	16.7939	25.1908
		4	7.63359	2.29008	9.92366	4.58015	4.58015	15.2672	10.687
		8	6.10687	6.10687	12.2137	6.10687	3.05344	18.3206	13.7405
		16	10.687	12.9771	12.2137	15.2672	12.9771	17.5573	16.0305
		32	16.7939	10.687	18.3206	14.5038	18.3206	16.7939	15.2672
		64	14.5038	18.3206	16.7939	22.1374	19.8473	6.87023	12.2137
		128	11.4504	13.7405	9.16031	17.5573	16.7939	7.63359	3.81679
		256	12.9771	11.4504	6.10687	9.16031	6.87023	0	3.05344
		≧512	14.5038	12.9771	3.05344	5.34351	9.16031	0.763359	0
		Total	100	100	100	100	100	100	100
