# Supplementary material for: High-throughput analysis of anti-poliovirus neutralization antibody titre in human serum by the pseudovirus neutralization test
Source: Sci Rep. 2022 Sep 27;12:16074. doi: 10.1038/s41598-022-20544-6 (PMC9514167; doi:10.1038/s41598-022-20544-6)
Supplement: Supplementary file 2 — Supplementary Information 2. [file 41598_2022_20544_MOESM2_ESM.xlsx]

## Sheet: Sheet1
	Sample number	Age (year)	cPNT-PV1(Sabin 1)	pPNT-PV1pv(Ssbin 1)	pPNT-PV1pv(Mahoney)	cPNT-PV2(Sabin 2)	pPNT-PV2pv(Ssbin 2)	cPNT-PV3(Sabin 3)	pPNT-PV3pv(Ssbin 3)	Ratio of pPNT-PV1pv(Mahoney) to pPNT-PV1pv(Sabin 1) (Log2)
	6	34	256	256	128	64	256	2	2	-1
	7	37	64	64	32	128	256	4	4	-1
	8	28	128	128	32	32	128	16	32	-2
	9	46	512	512	64	256	512	64	64	-3
	10	51	512	512	32	256	256	128	128	-4
	11	50	16	16	8	8	8	64	64	-1
	12	37	128	256	128	8	16	2	2	-1
	13	26	512	512	16	64	128	4	2	-5
	14	31	16	16	32	8	16	2	2	1
	15	39	16	8	2	16	16	8	8	-2
	16	28	64	64	128	128	256	4	4	1
	17	42	2	2	2	64	64	32	32	0
	18	28	64	64	8	64	64	8	8	-3
	19	42	128	64	16	8	16	2	2	-2
	20	20	512	256	128	32	128	64	128	-1
	21	35	128	128	16	8	16	2	2	-3
	22	28	512	256	32	32	64	4	4	-3
	23	28	32	32	8	32	64	4	4	-2
	24	34	512	512	128	64	64	8	8	-2
	25	55	512	256	64	256	256	2	2	-2
	26	37	512	256	16	64	64	16	16	-4
	27	27	128	64	16	8	8	128	256	-2
	28	37	512	256	128	512	512	64	64	-1
	29	34	32	256	4	64	32	4	4	-6
	30	30	512	512	32	128	512	32	32	-4
	31	37	128	256	32	32	64	4	2	-3
	32	40	4	2	2	16	16	8	8	0
	33	23	512	512	512	256	256	4	4	0
	34	39	16	4	2	16	64	8	8	-1
	35	23	512	256	256	256	256	8	4	0
	36	29	512	128	64	64	64	8	8	-1
	37	32	128	128	16	16	32	2	2	-3
	38	37	64	64	8	16	32	2	2	-3
	39	29	64	64	8	16	16	2	4	-3
	40	27	256	64	8	16	32	8	16	-3
	41	22	64	64	64	8	16	2	2	0
	42	31	32	16	8	256	256	16	16	-1
	43	34	512	512	64	64	64	2	2	-3
	44	44	4	2	4	32	32	256	128	1
	45	20	128	64	64	128	128	16	8	0
	46	54	512	512	32	32	32	16	16	-4
	47	46	512	512	64	256	256	8	8	-3
	48	58	128	32	128	16	64	128	128	2
	49	26	512	128	32	16	64	32	32	-2
	50	37	128	128	32	64	128	8	16	-2
	51	22	128	64	4	4	8	2	2	-4
	52	39	2	2	2	8	8	2	2	0
	53	28	512	512	64	64	64	4	2	-3
	54	23	32	16	2	16	64	128	128	-3
	55	33	512	512	64	256	256	256	256	-3
	56	23	2	2	2	64	64	8	16	0
	57	22	512	512	64	256	512	32	64	-3
	58	36	64	64	4	32	128	4	2	-4
	59	37	512	512	32	16	64	2	2	-4
	60	35	2	2	2	32	32	2	2	0
	61	25	512	512	128	8	16	16	32	-2
	62	47	256	256	32	256	256	2	2	-3
	63	30	64	64	8	8	64	16	16	-3
	64	34	256	128	16	128	128	4	2	-3
	65	41	32	32	8	64	32	16	8	-2
	66	30	8	4	2	32	64	8	4	-1
	67	26	128	64	4	2	4	2	2	-4
	68	35	512	512	128	64	64	4	2	-2
	69	39	16	64	2	64	64	64	256	-5
	70	37	128	128	64	64	128	32	32	-1
	71	42	8	8	8	128	256	8	32	0
	72	59	16	8	8	16	16	64	64	0
	73	43	64	64	8	16	32	32	64	-3
	74	36	256	128	64	64	64	32	32	-1
	75	22	512	256	128	128	128	64	64	-1
	76	47	4	4	2	32	64	2	2	-1
	77	47	64	64	64	64	512	32	64	0
	78	40	256	128	32	256	512	64	64	-2
	79	23	512	128	64	16	32	4	4	-1
	80	70	2	2	2	64	64	64	16	0
	81	54	2	2	2	2	2	8	8	0
	82	60	32	32	128	2	4	2	2	2
	83	41	8	8	2	64	64	8	4	-2
	84	41	4	4	2	64	64	16	32	-1
	85	55	64	64	64	64	128	64	32	0
	86	52	16	16	16	4	8	8	8	0
	87	53	2	2	2	64	128	16	8	0
	88	40	4	2	2	4	8	16	8	0
	89	69	64	64	64	8	16	8	64	0
	90	46	64	64	32	256	128	8	8	-1
	91	24	128	128	16	32	64	8	8	-3
	92	45	128	128	8	16	32	32	32	-4
	93	41	64	32	2	256	256	64	64	-4
	94	45	64	128	8	64	32	8	32	-4
	95	26	64	128	16	32	16	2	2	-3
	96	57	128	64	128	4	8	2	2	1
	97	43	32	16	8	64	64	2	2	-1
	98	47	64	128	8	32	64	16	16	-4
	99	45	256	128	128	256	512	256	256	0
	100	25	128	128	16	32	128	16	32	-3
	101	59	128	64	32	4	4	16	32	-1
	102	47	64	128	2	16	32	8	16	-6
	103	26	256	64	64	32	64	4	2	0
	104	49	16	32	8	16	32	4	4	-2
	105	54	4	2	2	16	16	16	32	0
	106	48	64	32	16	128	256	64	64	-1
	107	28	256	256	8	16	32	16	32	-5
	108	29	2	2	2	64	256	2	2	0
	109	65	32	64	32	64	256	16	16	-1
	110	43	16	32	2	32	32	2	2	-4
	111	46	64	32	16	32	64	16	16	-1
	112	45	128	32	32	512	512	8	8	0
	113	64	64	32	32	256	256	16	64	0
	114	27	64	256	32	64	128	2	2	-3
	115	26	512	512	32	32	64	64	64	-4
	116	45	4	2	2	64	256	16	16	0
	117	54	512	512	64	256	256	16	8	-3
	118	53	128	128	8	512	512	256	512	-4
	119	56	64	64	64	32	32	64	64	0
	120	64	4	4	4	64	128	16	32	0
	121	61	512	256	64	16	16	128	256	-2
	122	62	256	256	256	32	32	128	256	0
	123	54	32	32	8	128	128	8	8	-2
	124	55	16	16	16	256	512	32	32	0
	125	52	2	2	2	128	128	64	32	0
	126	61	8	4	4	256	512	64	128	0
	127	51	16	16	16	256	256	32	64	0
	128	53	8	2	2	16	32	8	8	0
	129	60	2	2	2	32	32	64	64	0
	130	55	4	2	16	8	32	4	4	3
	137	2	512	128	64	512	512	512	512	-1
	138	8	32	32	8	32	32	2	2	-2
	139	1	512	512	128	512	512	512	512	-2
	140	0	256	256	8	128	128	256	64	-5
	141	18	128	128	16	16	64	32	32	-3
	142	19	64	64	16	8	32	4	2	-2
	143	20	256	128	32	32	64	2	2	-2
	144	19	64	64	4	32	64	2	2	-4
	145	19	512	512	128	128	128	4	2	-2
	146	18	512	256	128	64	32	32	32	-1
	147	18	64	32	8	128	128	8	8	-2
	148	18	512	256	16	16	32	8	16	-4
	149	18	64	64	32	16	32	32	16	-1
	150	18	256	256	64	128	128	4	4	-2
	151	18	512	256	64	32	64	2	2	-2
	152	19	4	4	2	8	8	32	16	-1
	153	18	64	32	4	32	64	2	2	-3
	154	19	512	512	32	16	64	16	16	-4
	155	19	128	64	4	256	128	16	4	-4
	156	19	128	128	128	32	32	4	2	0
	157	19	512	512	64	128	128	2	2	-3
	158	19	512	512	64	64	64	2	2	-3
	159	18	128	128	4	32	64	32	16	-5
	160	18	512	128	64	64	64	16	16	-1
	161	19	512	512	256	128	64	16	8	-1
	162	18	32	32	16	32	64	4	2	-1
	163	18	32	64	4	32	32	2	2	-4
	164	18	128	128	32	256	256	2	2	-2
	165	19	64	64	4	8	16	8	4	-4
	166	18	256	256	64	64	64	2	2	-2
	167	18	512	512	256	128	256	2	2	-1
	168	20	128	128	32	128	128	8	8	-2
	169	19	256	128	16	16	32	16	16	-3
	170	18	32	16	8	32	32	8	16	-1
	171	19	128	256	32	128	128	32	16	-3
	172	19	8	8	2	2	2	2	2	-2
	173	29	256	128	32	32	32	8	8	-2
	175	3	32	32	4	256	256	512	256	-3
	176	3	4	4	2	64	128	32	32	-1
	177	3	64	64	16	128	128	128	64	-2
	178	1	512	512	256	512	512	512	512	-1
	179	7	256	128	32	32	32	128	128	-2
	180	6	512	256	64	512	256	32	16	-2
	181	14	16	16	8	256	128	2	2	-1
	182	12	512	512	128	128	64	16	8	-2
	183	4	32	32	8	512	512	256	256	-2
	185	1	512	512	64	512	512	512	512	-3
	186	0	128	128	8	128	128	256	128	-4
	187	2	16	32	8	256	256	64	128	-2
	188	2	128	128	128	256	256	64	128	0
	191	12	128	64	64	256	256	2	2	0
	192	12	256	128	64	8	4	32	32	-1
	193	3	512	512	16	512	512	512	512	-5
	194	23	512	512	128	128	64	8	4	-2
	195	21	128	128	32	32	64	2	2	-2
	196	26	32	64	2	32	32	16	16	-5
	197	21	8	4	2	4	4	128	64	-1
	198	21	512	256	64	256	128	32	32	-2
	199	12	512	512	128	128	256	8	16	-2
	200	4	512	512	64	512	512	512	512	-3
	201	0	256	512	64	512	512	512	512	-3
	202	77	64	32	64	128	128	128	128	1
	203	74	32	32	32	32	64	2	2	0
	204	81	32	16	32	2	2	128	128	1
	205	11	512	512	256	128	128	2	2	-1
	206	6	256	64	512	256	256	64	64	3
	207	1	512	512	64	512	512	512	512	-3
	208	7	512	512	256	256	128	32	64	-1
	209	7	512	512	256	256	512	2	2	-1
	211	12	512	512	128	128	64	16	8	-2
	212	14	16	32	2	64	64	32	64	-4
	213	3	512	512	128	512	512	512	512	-2
	214	1	64	64	2	128	128	4	2	-5
	215	61	32	64	128	4	32	64	64	1
	216	61	64	16	8	64	64	8	4	-1
Values of neutralizing antibody titre		Neutralizing antibody titre	cPNT-S1	pPNT-S1	pPNT-WT1	cPNT-S2	pPNT-S2	cPNT-S3	pPNT-S3	WT1/S1(Log2)
2		<4	10	17	33	5	3	43	54	Mean
4		4	11	9	14	7	5	22	18	-1.78
8		8	7	5	29	16	8	33	25	STDEV
16		16	14	12	23	26	15	30	25	1.68099
32		32	19	22	31	37	34	23	24
64		64	33	37	36	37	50	21	24
128		128	31	35	24	28	34	11	12
256		256	20	25	8	30	29	7	8
512		≧512	55	38	2	14	22	10	10
		Total	200	200	200	200	200	200	200
		Neutralizing antibody positive rate（≧8）	89.5	87	76.5	94	96	67.5	64
		<4	5	8.5	16.5	2.5	1.5	21.5	27
		4	5.5	4.5	7	3.5	2.5	11	9
		8	3.5	2.5	14.5	8	4	16.5	12.5
		16	7	6	11.5	13	7.5	15	12.5
		32	9.5	11	15.5	18.5	17	11.5	12
		64	16.5	18.5	18	18.5	25	10.5	12
		128	15.5	17.5	12	14	17	5.5	6
		256	10	12.5	4	15	14.5	3.5	4
		≧512	27.5	19	1	7	11	5	5
		Total	100	100	100	100	100	100	100
