# Supplementary material for: High-throughput analysis of anti-poliovirus neutralization antibody titre in human serum by the pseudovirus neutralization test
Source: Sci Rep. 2022 Sep 27;12:16074. doi: 10.1038/s41598-022-20544-6 (PMC9514167; doi:10.1038/s41598-022-20544-6)
Supplement: Supplementary file 3 — Supplementary Information 3. [file 41598_2022_20544_MOESM3_ESM.xlsx]

## Sheet: Sheet1
	Sample number	Age (year)	cPNT-PV1(Sabin 1)	pPNT-PV1pv(Ssbin 1)	pPNT-PV1pv(Mahoney)	cPNT-PV2(Sabin 2)	pPNT-PV2pv(Ssbin 2)	cPNT-PV3(Sabin 3)	pPNT-PV3pv(Ssbin 3)	Ratio of pPNT-PV1pv(Mahoney) to pPNT-PV1pv(Sabin 1) (Log2)
	146	0	256	256	512	256	128	512	512	1
	180	0	512	256	2	256	256	512	256	-7
	184	0	512	512	32	256	512	128	512	-4
	211	0	256	128	512	256	256	256	128	2
	213	0	32	64	512	128	256	128	512	3
	133	1	256	256	8	512	512	512	256	-5
	140	1	128	128	16	128	128	128	128	-3
	182	1	128	256	8	256	512	128	256	-5
	183	1	256	512	64	512	512	512	512	-3
	212	1	64	64	256	512	512	512	512	2
	1	2	128	128	64	512	512	512	512	-1
	148	2	64	64	4	256	512	32	32	-4
	149	2	128	512	32	512	512	512	512	-4
	158	2	512	512	256	512	512	512	512	-1
	185	2	512	512	128	512	512	512	512	-2
	187	2	64	64	2	128	64	16	16	-5
	135	3	4	4	2	512	256	64	64	-1
	152	3	256	256	256	512	512	512	512	0
	186	3	512	256	32	512	512	256	128	-3
	136	4	512	256	32	512	512	512	512	-3
	143	4	4	16	2	32	32	8	2	-3
	208	4	64	128	32	256	512	512	512	-2
	139	6	512	512	256	512	512	256	128	-1
	179	6	32	32	128	128	64	16	8	2
	188	6	128	128	512	256	256	32	32	2
	189	6	32	32	64	128	128	32	32	1
	141	7	512	512	256	256	128	128	128	-1
	190	9	2	2	2	128	128	4	2	0
	194	10	512	256	64	128	128	4	8	-2
	191	11	512	512	128	32	32	8	32	-2
	192	11	256	256	128	8	8	16	16	-1
	142	12	128	128	32	32	16	2	2	-2
	144	12	128	256	32	64	64	16	16	-3
	196	12	8	8	2	32	32	2	2	-2
	193	13	512	256	256	512	256	16	32	0
	195	13	128	256	32	256	128	8	16	-3
	134	14	128	128	64	32	32	64	32	-1
	138	14	64	64	64	64	32	32	32	0
	163	18	64	64	8	32	32	64	32	-3
	168	18	512	512	128	128	256	64	64	-2
	169	18	512	512	512	128	512	4	8	0
	170	18	256	256	64	32	64	16	32	-2
	172	18	64	128	8	32	32	8	2	-4
	174	18	512	512	64	256	256	4	2	-3
	175	18	128	128	128	512	256	32	128	0
	178	18	512	512	128	512	512	8	4	-2
	164	19	128	64	64	512	256	32	16	0
	165	19	128	256	128	512	512	2	2	-1
	166	19	128	256	16	256	256	16	8	-4
	167	19	512	512	32	64	128	8	8	-4
	171	19	512	512	8	64	32	2	2	-6
	173	19	512	512	128	64	64	16	8	-2
	176	19	256	512	4	32	128	2	2	-7
	177	19	512	512	64	128	64	2	2	-3
	197	21	512	512	128	256	256	64	64	-2
	198	21	256	512	128	64	128	4	2	-2
	199	21	8	8	2	16	16	4	4	-2
	200	21	512	512	256	256	256	2	2	-1
	201	21	64	64	32	16	16	2	2	-1
	202	21	64	128	32	32	32	4	8	-2
	83	22	64	128	32	128	128	32	8	-2
	114	22	512	512	128	64	64	64	64	-2
	16	23	32	32	8	32	32	2	2	-2
	47	23	512	512	128	256	64	32	64	-2
	69	23	8	16	4	16	32	16	16	-2
	74	23	256	256	64	128	64	64	64	-2
	90	23	128	128	16	64	64	2	2	-3
	106	23	128	64	64	128	128	16	32	0
	6	24	512	256	128	256	256	128	64	-1
	27	24	128	64	8	16	8	4	4	-3
	38	24	8	16	2	4	2	2	2	-3
	40	24	128	128	16	4	4	4	4	-3
	51	24	512	512	128	256	128	8	4	-2
	65	24	2	2	2	64	32	16	8	0
	104	24	128	256	32	16	16	16	32	-3
	25	25	512	512	128	32	32	16	32	-2
	63	25	512	512	64	128	128	32	32	-3
	91	25	128	128	16	64	32	16	8	-3
	100	25	128	128	64	8	32	4	4	-1
	151	25	512	512	64	64	128	32	32	-3
	72	26	512	256	64	256	256	64	32	-2
	112	26	512	512	512	128	128	32	64	0
	35	27	512	512	64	128	128	64	64	-3
	126	27	128	128	16	32	32	4	2	-3
	11	28	16	16	16	64	32	32	32	0
	36	28	256	256	128	128	128	8	8	-1
	113	28	128	256	32	64	128	2	2	-3
	115	28	256	512	64	64	32	4	2	-3
	119	28	64	64	8	64	32	2	2	-3
	122	28	32	32	16	64	64	4	2	-1
	14	29	256	256	32	64	64	8	4	-3
	73	29	128	64	16	32	64	16	8	-2
	88	29	256	256	64	256	256	16	32	-2
	110	29	128	256	32	64	128	32	16	-3
	123	29	512	256	256	64	64	8	4	0
	124	29	512	512	64	256	256	16	16	-3
	162	29	64	64	64	128	128	4	4	0
	48	30	128	128	32	32	16	64	32	-2
	53	30	256	512	64	128	128	32	32	-3
	49	31	16	32	8	8	8	2	2	-2
	107	31	64	64	8	32	32	16	16	-3
	109	31	64	128	16	64	64	8	4	-3
	23	32	4	4	2	16	16	8	4	-1
	42	32	512	512	128	256	256	64	64	-2
	95	32	256	512	64	64	128	4	2	-3
	18	33	512	512	256	256	256	8	2	-1
	86	33	64	64	32	128	64	8	4	-1
	108	33	64	64	16	32	16	32	32	-2
	52	34	32	16	16	128	64	16	32	0
	70	34	128	256	32	32	64	16	16	-3
	103	34	512	512	64	64	128	64	64	-3
	13	35	32	32	8	8	8	2	2	-2
	30	35	32	64	8	32	32	32	32	-3
	37	35	8	16	8	4	2	2	2	-1
	45	35	16	16	16	64	32	4	2	0
	77	35	64	64	16	64	32	8	2	-2
	78	35	512	512	64	64	32	8	16	-3
	81	35	16	32	16	64	64	2	2	-1
	105	35	64	128	16	128	128	8	4	-3
	57	36	32	64	16	16	16	4	4	-2
	60	36	512	128	256	256	128	2	2	1
	101	36	8	16	8	2	2	8	8	-1
	94	37	128	512	32	32	32	2	2	-4
	96	37	512	512	64	64	128	32	32	-3
	43	38	512	512	512	32	64	16	16	0
	79	38	32	128	16	16	32	2	2	-3
	102	38	128	128	64	64	128	32	32	-1
	117	38	512	512	8	64	64	2	2	-6
	161	38	512	256	32	32	64	4	2	-3
	31	39	128	128	32	16	32	32	32	-2
	46	39	32	32	2	2	8	32	16	-4
	99	39	32	64	8	128	128	16	16	-3
	120	39	64	64	16	128	256	8	4	-2
	10	40	2	2	2	4	4	4	2	0
	54	40	64	32	16	128	256	32	64	-1
	29	42	256	256	16	128	128	8	8	-4
	44	42	128	64	64	64	32	128	128	0
	59	42	64	256	8	256	256	128	128	-5
	97	42	32	32	4	64	64	16	8	-3
	21	43	16	16	16	32	32	8	8	0
	41	43	16	16	4	32	32	128	64	-2
	58	43	16	8	4	32	32	2	2	-1
	82	43	2	2	2	128	64	32	16	0
	93	43	16	64	2	16	32	4	2	-5
	56	44	64	64	32	256	256	2	2	-1
	85	44	2	2	2	64	32	2	2	0
	28	45	4	2	2	4	4	2	2	0
	39	45	32	16	4	128	64	16	16	-2
	61	45	16	32	16	512	512	256	128	-1
	66	45	32	64	16	128	64	32	64	-2
	98	46	32	64	64	256	512	2	2	0
	125	46	64	64	16	128	128	64	64	-2
	8	47	16	16	8	32	64	16	16	-1
	68	47	512	512	64	512	512	128	64	-3
	75	47	128	128	64	512	512	32	32	-1
	15	48	32	32	8	16	32	8	4	-2
	87	48	2	2	2	16	64	2	2	0
	64	49	256	256	16	256	512	2	2	-4
	80	49	512	256	128	256	256	32	16	-1
	55	50	128	64	16	256	128	16	16	-2
	118	50	16	32	4	64	64	16	8	-3
	50	51	32	32	16	512	512	2	2	-1
	5	53	16	16	4	64	32	4	2	-2
	20	53	32	32	16	512	512	4	8	-1
	76	53	512	256	256	512	128	128	128	0
	116	53	512	512	128	512	512	64	64	-2
	4	54	2	2	2	128	256	8	2	0
	111	54	2	2	2	256	512	8	8	0
	131	54	32	64	4	512	128	32	32	-4
	150	54	4	4	2	32	64	8	4	-1
	19	55	128	128	4	512	256	2	2	-5
	24	55	16	16	16	32	32	4	4	0
	71	55	32	32	8	64	64	128	128	-2
	67	56	64	32	32	256	256	128	64	0
	89	56	64	64	32	64	64	2	2	-1
	121	57	512	512	256	128	128	4	2	-1
	22	58	64	64	32	16	64	32	32	-1
	2	59	16	8	16	256	64	32	32	1
	34	59	16	16	32	32	16	64	16	1
	129	59	8	16	32	256	128	64	64	1
	160	59	4	4	2	128	128	4	2	-1
	26	60	128	128	256	4	4	16	16	1
	32	60	128	64	256	2	2	16	16	2
	127	60	512	512	512	512	128	256	256	0
	7	61	2	2	2	32	64	32	16	0
	92	61	512	64	256	16	16	64	64	2
	84	62	256	256	256	64	64	256	256	0
	128	62	64	64	128	128	64	128	128	1
	9	63	16	16	32	32	64	256	128	1
	33	63	4	2	2	128	64	64	16	0
	62	63	4	2	2	64	64	2	2	0
	3	64	2	2	2	32	32	32	32	0
	130	65	16	32	8	256	128	128	128	-2
	17	66	32	32	32	256	128	16	16	0
	12	67	8	8	8	8	16	16	8	0
	204	68	64	16	32	16	16	16	32	1
	205	73	128	256	512	64	64	32	16	1
	206	79	128	128	128	8	8	2	2	0
	207	81	256	256	256	32	32	32	32	0
	203	84	512	256	512	32	32	32	32	1
		Values of neutralizing antibody titre		Neutralizing antibody titre	cPNT-S1	pPNT-S1	pPNT-WT1	cPNT-S2	pPNT-S2	cPNT-S3	pPNT-S3	WT1/S1(Log2)
		2		<4	10	13	25	3	4	33	52	Mean
		4		4	8	4	11	6	4	25	18	-1.61
		8		8	8	5	22	6	6	25	20	STDEV
		16		16	17	18	31	15	12	32	26	1.75307
		32		32	22	19	31	34	39	33	33
		64		64	28	34	31	39	41	18	20
		128		128	37	27	22	35	40	15	14
		256		256	20	36	17	35	27	7	5
		512		≧512	50	44	10	27	27	12	12
				Total	200	200	200	200	200	200	200
				Neutralizing antibody positive rate（≧8）	91	91.5	82	95.5	96	71	65
				<4	5	6.5	12.5	1.5	2	16.5	26
				4	4	2	5.5	3	2	12.5	9
				8	4	2.5	11	3	3	12.5	10
				16	8.5	9	15.5	7.5	6	16	13
				32	11	9.5	15.5	17	19.5	16.5	16.5
				64	14	17	15.5	19.5	20.5	9	10
				128	18.5	13.5	11	17.5	20	7.5	7
				256	10	18	8.5	17.5	13.5	3.5	2.5
				≧512	25	22	5	13.5	13.5	6	6
				Total	100	100	100	100	100	100	100
