# Supplementary material for: High-throughput analysis of anti-poliovirus neutralization antibody titre in human serum by the pseudovirus neutralization test
Source: Sci Rep. 2022 Sep 27;12:16074. doi: 10.1038/s41598-022-20544-6 (PMC9514167; doi:10.1038/s41598-022-20544-6)
Supplement: Supplementary file 4 — Supplementary Information 4. [file 41598_2022_20544_MOESM4_ESM.xlsx]

## Sheet: Sheet1
	Sample number	Age (year)	cPNT-PV1(Sabin 1)	pPNT-PV1pv(Ssbin 1)	pPNT-PV1pv(Mahoney)	cPNT-PV2(Sabin 2)	pPNT-PV2pv(Ssbin 2)	cPNT-PV3(Sabin 3)	pPNT-PV3pv(Ssbin 3)	Ratio of pPNT-PV1pv(Mahoney) to pPNT-PV1pv(Sabin 1) (Log2)
	1	0	512	512	16	512	512	512	512	-5
	3	1	256	128	256	32	64	64	128	1
	4	7	256	256	512	256	512	256	512	1
	5	66	256	128	256	32	64	32	16	1
	6	53	128	128	16	64	128	128	128	-3
	7	47	16	16	8	32	64	2	2	-1
	8	35	512	512	512	256	256	8	2	0
	9	62	32	64	64	2	2	2	2	0
	10	62	2	2	2	128	64	32	8	0
	11	31	16	32	8	16	64	32	64	-2
	12	26	128	128	32	128	64	64	64	-2
	13	61	32	64	4	16	16	8	8	-4
	14	45	16	32	8	64	128	2	2	-2
	15	29	256	256	32	256	256	16	32	-3
	16	29	128	64	32	32	32	32	32	-1
	17	46	8	16	4	256	256	8	16	-2
	18	31	64	32	32	256	256	32	16	0
	19	47	128	128	4	128	64	16	16	-5
	20	27	128	128	64	64	64	8	8	-1
	21	55	2	2	2	128	256	8	2	0
	22	33	32	32	8	32	64	2	2	-2
	23	23	256	256	64	128	256	16	8	-2
	24	32	512	512	32	64	64	16	32	-4
	25	24	512	512	128	128	256	8	8	-2
	26	31	64	64	32	32	32	4	4	-1
	27	52	32	64	16	64	64	2	2	-2
	28	47	128	128	128	512	512	256	256	0
	29	59	16	16	32	32	32	8	8	1
	30	35	128	128	16	32	32	32	16	-3
	31	58	16	32	32	16	16	64	64	0
	32	34	512	512	256	256	256	8	2	-1
	33	37	2	2	2	2	2	2	2	0
	34	55	8	16	2	256	512	128	256	-3
	35	46	8	16	8	128	128	16	8	-1
	36	49	2	2	2	32	32	8	4	0
	37	47	64	64	16	256	512	8	8	-2
	38	40	128	128	64	64	64	64	64	-1
	39	52	64	64	16	16	8	2	2	-2
	40	43	128	128	4	128	64	32	32	-5
	41	46	64	128	16	128	256	8	8	-3
	42	48	512	256	32	128	256	128	128	-3
	43	52	64	16	32	64	128	8	8	1
	44	55	256	256	32	32	32	8	8	-3
	45	47	4	4	2	8	8	8	4	-1
	46	41	2	2	2	128	256	2	2	0
	47	29	16	16	16	64	64	32	32	0
	48	33	2	2	2	2	2	2	2	0
	49	37	4	2	2	512	512	8	16	0
	50	51	64	128	32	16	4	64	64	-2
	51	32	32	16	4	4	16	8	4	-2
	52	22	256	256	128	128	64	64	32	-1
	53	25	512	512	128	64	128	128	256	-2
	54	36	64	64	32	128	128	16	8	-1
	55	27	32	64	4	64	64	64	32	-4
	56	43	16	32	4	128	256	4	2	-3
	57	27	64	32	8	16	16	16	16	-2
	58	55	2	2	2	512	512	16	32	0
	59	55	4	2	2	16	32	8	8	0
	60	27	256	256	16	64	64	128	128	-4
	61	30	256	256	32	256	256	4	2	-3
	62	32	64	128	8	256	128	64	64	-4
	63	26	64	128	4	64	64	64	128	-5
	64	26	256	128	32	128	256	64	64	-2
	65	22	256	256	32	128	128	16	16	-3
	66	22	512	512	64	128	64	4	2	-3
	67	29	256	256	128	128	64	32	16	-1
	68	29	64	128	32	16	16	16	16	-2
	69	31	128	128	16	128	128	16	16	-3
	70	26	512	512	256	128	128	16	16	-1
	71	55	64	64	8	256	256	256	256	-3
	72	25	64	256	8	64	64	16	8	-5
	73	30	256	512	16	64	64	64	32	-5
	74	29	128	64	16	64	64	2	2	-2
	75	38	128	256	64	64	128	16	16	-2
	76	30	128	128	32	128	128	2	2	-2
	77	48	4	2	2	256	128	32	32	0
	78	34	256	512	128	64	128	64	64	-2
	79	55	32	32	4	512	256	32	32	-3
	80	27	128	128	32	64	64	64	32	-2
	81	22	64	128	16	64	64	32	16	-3
	82	41	32	32	32	64	64	32	32	0
	83	50	8	16	8	256	256	16	8	-1
	84	46	128	128	32	128	128	2	2	-2
	85	40	16	32	4	128	64	64	32	-3
	86	29	256	128	32	64	64	8	16	-2
	87	42	2	2	2	8	4	16	8	0
	88	29	64	128	16	64	64	16	16	-3
	89	37	128	128	32	512	256	8	2	-2
	90	31	8	4	4	64	32	2	2	0
	91	47	128	64	16	512	256	512	256	-2
	92	50	256	128	32	256	256	64	64	-2
	93	49	128	128	16	64	32	4	2	-3
	94	46	16	16	8	4	4	4	2	-1
	95	33	64	32	8	32	32	2	2	-2
	96	68	512	512	512	2	2	64	128	0
	97	50	8	16	2	2	2	4	2	-3
	98	55	512	128	2	256	256	16	8	-6
	99	59	128	64	64	16	16	16	4	0
	100	49	64	64	4	16	32	16	8	-4
	101	54	2	2	2	256	256	2	2	0
	102	24	128	128	32	128	256	32	32	-2
	103	29	64	128	32	32	128	4	2	-2
	104	53	8	16	8	512	512	64	64	-1
	105	25	512	512	512	256	256	4	2	0
	106	26	128	128	16	16	16	16	4	-3
	107	29	32	64	4	64	64	2	2	-4
	108	26	32	32	8	64	32	8	4	-2
	109	29	512	512	64	128	128	4	2	-3
	110	21	32	16	8	16	16	8	16	-1
	111	24	512	512	512	256	128	64	64	0
	112	25	128	128	2	64	64	4	2	-6
	113	23	128	128	32	32	128	32	64	-2
	114	22	512	512	32	64	64	2	2	-4
	115	60	2	2	2	8	8	4	8	0
	116	28	512	256	64	32	64	32	64	-2
	117	65	32	16	64	64	64	16	16	2
	118	20	16	32	8	32	16	4	4	-2
	119	20	256	256	4	32	64	32	32	-6
	120	43	128	32	32	128	64	256	128	0
	121	1	256	512	64	512	512	512	512	-3
	122	2	8	4	2	64	64	64	32	-1
	123	9	512	512	512	256	256	64	8	0
	124	1	512	512	16	512	512	512	128	-5
	125	2	256	256	512	512	512	512	512	1
	126	5	256	256	16	512	512	512	256	-4
	127	8	64	128	4	32	16	16	2	-5
	128	9	256	256	32	32	32	4	2	-3
	129	8	512	256	128	16	32	512	256	-1
	130	3	512	512	256	512	512	512	512	-1
	131	5	32	64	32	512	512	256	128	-1
	132	4	64	64	4	512	512	512	512	-4
	133	2	256	128	512	64	128	32	64	2
	134	0	256	256	32	512	256	512	512	-3
	136	0	512	512	128	512	256	256	256	-2
	137	2	128	64	128	256	128	4	4	1
	138	2	32	32	64	256	256	2	2	1
	139	2	512	512	128	512	512	128	128	-2
	140	7	256	128	64	32	32	16	32	-1
	141	7	128	128	512	128	256	128	128	2
	142	14	256	512	128	32	64	2	2	-2
	143	13	8	16	2	32	64	2	2	-3
	144	12	128	256	128	8	8	8	16	-1
	145	11	512	512	64	32	64	8	16	-3
	146	13	512	512	128	64	64	8	16	-2
	147	21	128	256	8	64	64	2	2	-5
	148	20	256	512	16	256	256	128	64	-5
	149	24	128	512	8	8	8	2	2	-6
	150	23	16	32	2	16	16	8	32	-4
	151	26	256	512	128	128	256	512	512	-2
	152	69	32	64	64	128	256	32	16	0
	153	84	16	16	16	8	16	32	32	0
	154	68	512	512	512	256	256	256	256	0
	155	77	8	8	8	8	8	4	16	0
	156	77	64	64	128	128	64	64	64	1
	157	5	32	64	8	512	512	512	512	-3
	158	1	256	256	64	512	512	512	512	-2
	159	8	16	16	2	32	64	4	8	-3
	160	1	64	128	16	512	512	512	512	-3
	161	13	16	16	4	128	128	2	2	-2
	162	2	128	128	16	512	512	512	256	-3
	163	15	2	4	2	32	16	16	8	-1
	164	15	512	512	128	128	64	2	2	-2
	165	6	128	256	4	512	512	256	256	-6
	166	7	64	32	128	64	64	8	4	2
	167	13	256	256	8	128	64	16	32	-5
	168	1	256	64	2	512	512	256	512	-5
	169	14	64	128	32	64	64	8	8	-2
	170	9	256	256	64	32	64	32	64	-2
	171	0	256	512	512	512	512	512	256	0
	172	11	256	128	128	256	128	16	8	0
	173	14	128	128	64	256	256	64	128	-1
	174	2	512	512	512	512	512	512	512	0
	175	2	256	256	512	64	64	128	256	1
	176	2	64	64	32	512	512	512	512	-1
	177	1	32	16	128	32	32	256	512	3
	178	2	512	512	512	512	256	512	512	0
	179	2	512	256	512	512	512	256	256	1
	180	3	128	128	64	512	512	512	512	-1
	182	8	512	512	512	512	512	512	512	0
	183	9	128	256	64	64	64	4	4	-2
	184	10	256	256	64	128	128	16	8	-2
	185	11	64	256	64	32	32	16	8	-2
	187	16	256	256	64	128	128	2	2	-2
	188	19	256	512	256	256	256	8	8	-1
	189	20	128	128	32	16	32	4	8	-2
	190	67	32	64	4	32	128	32	32	-4
	191	71	512	512	512	64	128	8	32	0
	192	85	16	16	32	32	32	512	512	1
	193	89	128	128	512	512	256	16	32	2
	194	2	256	256	64	512	512	512	512	-2
	196	1	2	2	2	128	128	64	128	0
	197	0	256	256	512	64	128	8	4	1
	198	1	256	256	256	512	512	256	512	0
	199	1	128	256	16	256	256	32	32	-4
	200	2	512	512	64	512	512	512	512	-3
	202	3	128	64	128	256	256	32	64	1
	203	3	512	512	512	512	512	512	512	0
	204	3	512	512	512	512	256	512	256	0
	205	2	256	512	512	512	512	64	128	0
	206	6	64	64	8	128	256	8	16	-3
Values of neutralizing antibody titer		Neutralizing antibody titer	cPNT-S1	pPNT-S1	pPNT-WT1	cPNT-S2	pPNT-S2	cPNT-S3	pPNT-S3	WT1/S1(Log2)
2		<4	12	14	25	5	5	25	41	Mean
4		4	4	4	19	2	3	19	12	-1.68
8		8	10	1	22	7	6	31	28	STDEV
16		16	15	20	24	15	13	30	24	1.84516
32		32	18	17	36	29	19	24	25
64		64	28	26	25	39	51	24	18
128		128	38	44	20	37	29	9	14
256		256	41	35	7	28	41	12	15
512		≧512	34	39	22	38	33	26	23
		Total	200	200	200	200	200	200	200
		Neutralizing antibody positive rate（≧8）	92	91	78	96.5	96	78	73.5
		<4	6	7	12.5	2.5	2.5	12.5	20.5
		4	2	2	9.5	1	1.5	9.5	6
		8	5	0.5	11	3.5	3	15.5	14
		16	7.5	10	12	7.5	6.5	15	12
		32	9	8.5	18	14.5	9.5	12	12.5
		64	14	13	12.5	19.5	25.5	12	9
		128	19	22	10	18.5	14.5	4.5	7
		256	20.5	17.5	3.5	14	20.5	6	7.5
		≧512	17	19.5	11	19	16.5	13	11.5
		Total	100	100	100	100	100	100	100
