# Supplementary material for: High-throughput analysis of anti-poliovirus neutralization antibody titre in human serum by the pseudovirus neutralization test
Source: Sci Rep. 2022 Sep 27;12:16074. doi: 10.1038/s41598-022-20544-6 (PMC9514167; doi:10.1038/s41598-022-20544-6)
Supplement: Supplementary file 5 — Supplementary Information 5. [file 41598_2022_20544_MOESM5_ESM.xlsx]

## Sheet: Sheet1
			Age (year)	Sample number	Age (year)	cPNT-S1	pPNT-S1	pPNT-WT1	cPNT-S2	pPNT-S2	cPNT-S3	pPNT-S3	WT1/S1(Log2)				Age (year)	Sample number	Age (year)	cPNT-S1	pPNT-S1	pPNT-WT1	cPNT-S2	pPNT-S2	cPNT-S3	pPNT-S3	WT1/S1(Log2)						Age (year)	Sample number	Age (year)	cPNT-S1	pPNT-S1	pPNT-WT1	cPNT-S2	pPNT-S2	cPNT-S3	pPNT-S3	WT1/S1(Log2)						Age (year)
			0-19	2009-245	1	256	256	64	128	256	32	32	-2				20-39	2009-120	20	512	512	64	256	128	16	16	-3						40-59	2009-26	41	128	128	64	128	256	512	256	-1						≧60
				2009-248	2	512	512	256	512	512	64	64	-1					2009-119	21	512	128	32	64	16	4	2	-2							2009-49	41	256	128	128	256	512	2	2	0
				2009-249	3	256	256	128	512	512	4	16	-1					2009-121	23	4	2	2	512	128	2	2	0							2009-56	41	2	2	2	2	2	2	2	0
				2009-251	3	2	2	2	128	512	32	64	0					2009-148	24	128	256	32	32	32	4	4	-3							2009-57	41	64	64	16	256	128	64	64	-2
				2009-326	3	256	256	32	128	128	16	16	-3					2009-149	24	256	256	32	256	512	8	8	-3							2009-11	42	2	2	2	16	16	4	4	0
				2009-252	4	512	512	64	128	512	128	64	-3					2009-118	24	32	32	8	4	2	2	2	-2							2009-67	42	16	8	2	32	16	16	16	-2
				2009-328	4	256	256	32	64	64	32	32	-3					2009-70	25	256	128	32	32	32	2	2	-2							2009-134	42	32	64	64	8	4	4	2	0
				2009-330	5	512	512	64	64	64	2	2	-3					2009-76	25	8	4	4	128	32	16	8	0							2009-5	43	64	64	64	64	32	32	32	0
				2009-332	5	512	512	512	256	256	32	32	0					2009-122	26	256	128	64	256	128	2	2	-1							2009-16	43	16	32	4	64	32	2	2	-3
				2009-333	5	512	512	512	512	512	2	2	0					2009-71	27	64	32	16	128	128	4	2	-1							2009-69	43	64	16	16	128	64	32	32	0
				2009-334	5	32	16	8	64	64	2	2	-1					2009-72	28	64	64	32	16	8	2	2	-1							2009-124	43	32	32	8	64	64	16	32	-2
				2009-253	7	32	64	4	128	256	8	4	-4					2009-58	29	128	128	16	256	128	4	2	-3							2009-141	43	256	512	8	64	64	128	128	-6
				2009-331	7	256	128	32	16	16	16	16	-2					2009-73	29	64	64	8	64	16	2	2	-3							2009-139	45	32	64	16	64	64	16	32	-2
				2009-327	8	64	32	16	128	64	4	4	-1					2009-74	29	64	64	64	64	32	8	4	0							2009-123	47	64	16	16	128	64	32	16	0
				2009-329	8	512	256	64	256	128	8	4	-2					2009-75	29	64	64	8	32	8	2	2	-3							2009-132	47	32	64	128	128	128	16	32	1
				2009-260	12	64	64	8	32	16	4	4	-3					2009-155	30	32	64	8	32	32	4	2	-3							2009-12	51	4	2	2	8	8	32	16	0
				2009-261	12	256	512	32	128	512	32	32	-4					2009-151	31	32	64	8	32	32	16	4	-3							2009-175	51	512	256	512	64	32	64	64	1
				2009-262	12	256	128	64	128	128	128	64	-1					2009-153	31	32	32	4	32	32	8	8	-3							2009-184	51	128	128	256	128	128	64	64	1
				2009-263	12	256	256	64	64	128	16	4	-2					2009-150	32	8	16	2	32	64	8	8	-3							2009-189	51	32	32	64	128	128	32	32	1
				2009-265	12	32	32	4	16	16	2	2	-3					2009-152	32	2	2	2	16	16	2	2	0							2009-176	52	32	16	32	2	2	16	8	1
				2009-267	12	16	32	4	32	32	2	2	-3					2009-156	32	512	512	128	256	512	32	64	-2							2009-182	52	16	16	32	8	64	16	16	1
				2009-268	12	512	512	64	128	128	32	16	-3					2009-154	34	512	512	32	64	64	4	8	-4							2009-191	52	16	16	16	32	64	64	64	0
				2009-269	12	512	256	64	32	32	32	32	-2					2009-157	34	4	8	4	16	32	2	2	-1							2009-167	53	256	256	256	16	32	64	128	0
				2009-258	13	512	512	256	128	128	8	16	-1					2009-162	35	16	16	4	128	256	16	16	-2							2009-181	53	4	4	4	128	256	32	64	0
				2009-259	13	256	256	32	64	32	8	2	-3					2009-166	35	64	64	32	256	128	8	8	-1							2009-169	54	64	128	2	16	16	32	32	-6
				2009-264	13	256	128	64	64	64	4	2	-1					2009-164	36	8	8	4	16	16	16	16	-1							2009-174	54	8	8	8	8	4	8	8	0
				2009-266	13	128	256	16	32	64	2	2	-4					2009-8	37	4	2	2	16	16	8	2	0							2009-186	54	512	512	256	512	512	128	128	-1
				2009-255	16	512	512	64	64	64	16	16	-3					2009-158	37	16	16	32	32	64	16	16	1							2009-3	55	32	32	16	512	512	16	16	-1
				2009-256	16	64	64	16	64	128	8	8	-2					2009-147	38	8	16	8	64	64	2	2	-1							2009-172	55	32	32	32	4	2	4	4	0
				2009-257	17	512	512	64	32	32	16	16	-3					2009-165	38	512	512	32	128	256	8	2	-4							2009-177	55	4	2	4	64	32	32	32	1
																		2009-159	39	16	32	8	64	128	8	8	-2							2009-180	55	64	128	2	64	64	16	8	-6
																		2009-160	39	128	256	16	512	512	128	256	-4							2009-185	55	16	8	16	8	4	8	8	1
																		2009-161	39	4	2	2	8	16	64	64	0							2009-187	55	32	64	64	4	4	4	8	0
																		2009-16３	39	4	2	4	64	64	4	2	1							2009-183	56	128	128	128	64	64	8	8	0
																																		2009-168	57	16	16	32	32	32	32	64	1
					0-19歳														20-39歳																40-59歳
					Neutralizing antibody titer	cPNT-S1	pPNT-S1	pPNT-WT1	cPNT-S2	pPNT-S2	cPNT-S3	pPNT-S3	WT1/S1(Log2)						Neutralizing antibody titer	cPNT-S1	pPNT-S1	pPNT-WT1	cPNT-S2	pPNT-S2	cPNT-S3	pPNT-S3	WT1/S1(Log2)								Neutralizing antibody titer	cPNT-S1	pPNT-S1	pPNT-WT1	cPNT-S2	pPNT-S2	cPNT-S3	pPNT-S3	WT1/S1(Log2)
					<4	1	1	1	0	0	6	8	Mean						<4	1	5	5	0	1	10	17	Mean								<4	2	4	6	2	3	3	4	Mean
					4	0	0	3	0	0	4	5	-2.13333						4	5	1	6	1	0	7	3	-1.73529								4	3	1	3	2	4	4	2	-0.657143
					8	0	0	2	0	0	5	1	STDEV						8	4	2	7	1	2	8	7	STDEV								8	1	3	3	5	1	3	6	STDEV
					16	1	1	3	2	3	5	7	1.19578						16	3	4	3	5	6	6	4	1.44199								16	6	6	7	3	3	8	5	1.95453
					32	3	3	5	5	4	7	5							32	4	4	9	8	8	1	0									32	9	5	4	3	6	9	8
					64	3	3	11	8	7	1	4							64	6	7	3	7	5	1	2									64	6	6	5	9	9	5	6
					128	1	3	1	10	7	2	0							128	3	4	1	4	7	1	0									128	3	6	3	7	4	2	3
					256	10	9	2	2	3	0	0							256	3	3	0	6	2	0	1									256	3	2	3	2	2	0	1
					≧512	11	10	2	3	6	0	0							≧512	5	4	0	2	3	0	0									≧512	2	2	1	2	3	1	0
					Total	30	30	30	30	30	30	30							Total	34	34	34	34	34	34	34									Total	35	35	35	35	35	35	35
					Neutralizing antibody positive rate（≧8）	96.6667	96.6667	86.6667	100	100	66.6667	56.6667							Neutralizing antibody positive rate（≧8）	82.3529	82.3529	67.6471	97.0588	97.0588	50	41.1765									Neutralizing antibody positive rate（≧8）	85.7143	85.7143	74.2857	88.5714	80	80	82.8571
					<4	3.33333	3.33333	3.33333	0	0	20	26.6667							<4	2.94118	14.7059	14.7059	0	2.94118	29.4118	50									<4	5.71429	11.4286	17.1429	5.71429	8.57143	8.57143	11.4286
					4	0	0	10	0	0	13.3333	16.6667							4	14.7059	2.94118	17.6471	2.94118	0	20.5882	8.82353									4	8.57143	2.85714	8.57143	5.71429	11.4286	11.4286	5.71429
					8	0	0	6.66667	0	0	16.6667	3.33333							8	11.7647	5.88235	20.5882	2.94118	5.88235	23.5294	20.5882									8	2.85714	8.57143	8.57143	14.2857	2.85714	8.57143	17.1429
					16	3.33333	3.33333	10	6.66667	10	16.6667	23.3333							16	8.82353	11.7647	8.82353	14.7059	17.6471	17.6471	11.7647									16	17.1429	17.1429	20	8.57143	8.57143	22.8571	14.2857
					32	10	10	16.6667	16.6667	13.3333	23.3333	16.6667							32	11.7647	11.7647	26.4706	23.5294	23.5294	2.94118	0									32	25.7143	14.2857	11.4286	8.57143	17.1429	25.7143	22.8571
					64	10	10	36.6667	26.6667	23.3333	3.33333	13.3333							64	17.6471	20.5882	8.82353	20.5882	14.7059	2.94118	5.88235									64	17.1429	17.1429	14.2857	25.7143	25.7143	14.2857	17.1429
					128	3.33333	10	3.33333	33.3333	23.3333	6.66667	0							128	8.82353	11.7647	2.94118	11.7647	20.5882	2.94118	0									128	8.57143	17.1429	8.57143	20	11.4286	5.71429	8.57143
					256	33.3333	30	6.66667	6.66667	10	0	0							256	8.82353	8.82353	0	17.6471	5.88235	0	2.94118									256	8.57143	5.71429	8.57143	5.71429	5.71429	0	2.85714
					≧512	36.6667	33.3333	6.66667	10	20	0	0							≧512	14.7059	11.7647	0	5.88235	8.82353	0	0									≧512	5.71429	5.71429	2.85714	5.71429	8.57143	2.85714	0
					Total	100	100	100	100	100	100	100							Total	100	100	100	100	100	100	100									Total	100	100	100	100	100	100	100
[truncated: 10 more columns]
