# Supplementary material for: High-throughput analysis of anti-poliovirus neutralization antibody titre in human serum by the pseudovirus neutralization test
Source: Sci Rep. 2022 Sep 27;12:16074. doi: 10.1038/s41598-022-20544-6 (PMC9514167; doi:10.1038/s41598-022-20544-6)
Supplement: Supplementary file 6 — Supplementary Information 6. [file 41598_2022_20544_MOESM6_ESM.xlsx]

## Sheet: Sheet1
			Age (year)	Sample number	Age (year)	cPNT-S1	pPNT-S1	pPNT-WT1	cPNT-S2	pPNT-S2	cPNT-S3	pPNT-S3	WT1/S1(Log2)				Age (year)	Sample number	Age (year)	cPNT-S1	pPNT-S1	pPNT-WT1	cPNT-S2	pPNT-S2	cPNT-S3	pPNT-S3	WT1/S1(Log2)						Age (year)	Sample number	Age (year)	cPNT-S1	pPNT-S1	pPNT-WT1	cPNT-S2	pPNT-S2	cPNT-S3	pPNT-S3	WT1/S1(Log2)						Age (year)
			0-19	140	0	256	256	8	128	128	256	64	-5				20-39	20	20	512	256	128	32	128	64	128	-1						40-59	32	40	4	2	2	16	16	8	8	0						≧60
				186	0	128	128	8	128	128	256	128	-4					45	20	128	64	64	128	128	16	8	0							78	40	256	128	32	256	512	64	64	-2
				201	0	256	512	64	512	512	512	512	-3					143	20	256	128	32	32	64	2	2	-2							88	40	4	2	2	4	8	16	8	0
				139	1	512	512	128	512	512	512	512	-2					168	20	128	128	32	128	128	8	8	-2							65	41	32	32	8	64	32	16	8	-2
				178	1	512	512	256	512	512	512	512	-1					195	21	128	128	32	32	64	2	2	-2							83	41	8	8	2	64	64	8	4	-2
				185	1	512	512	64	512	512	512	512	-3					197	21	8	4	2	4	4	128	64	-1							84	41	4	4	2	64	64	16	32	-1
				207	1	512	512	64	512	512	512	512	-3					198	21	512	256	64	256	128	32	32	-2							93	41	64	32	2	256	256	64	64	-4
				214	1	64	64	2	128	128	4	2	-5					41	22	64	64	64	8	16	2	2	0							17	42	2	2	2	64	64	32	32	0
				137	2	512	128	64	512	512	512	512	-1					51	22	128	64	4	4	8	2	2	-4							19	42	128	64	16	8	16	2	2	-2
				187	2	16	32	8	256	256	64	128	-2					57	22	512	512	64	256	512	32	64	-3							71	42	8	8	8	128	256	8	32	0
				188	2	128	128	128	256	256	64	128	0					75	22	512	256	128	128	128	64	64	-1							73	43	64	64	8	16	32	32	64	-3
				175	3	32	32	4	256	256	512	256	-3					33	23	512	512	512	256	256	4	4	0							97	43	32	16	8	64	64	2	2	-1
				176	3	4	4	2	64	128	32	32	-1					35	23	512	256	256	256	256	8	4	0							110	43	16	32	2	32	32	2	2	-4
				177	3	64	64	16	128	128	128	64	-2					54	23	32	16	2	16	64	128	128	-3							44	44	4	2	4	32	32	256	128	1
				193	3	512	512	16	512	512	512	512	-5					56	23	2	2	2	64	64	8	16	0							92	45	128	128	8	16	32	32	32	-4
				213	3	512	512	128	512	512	512	512	-2					79	23	512	128	64	16	32	4	4	-1							94	45	64	128	8	64	32	8	32	-4
				183	4	32	32	8	512	512	256	256	-2					194	23	512	512	128	128	64	8	4	-2							99	45	256	128	128	256	512	256	256	0
				200	4	512	512	64	512	512	512	512	-3					91	24	128	128	16	32	64	8	8	-3							112	45	128	32	32	512	512	8	8	0
				180	6	512	256	64	512	256	32	16	-2					61	25	512	512	128	8	16	16	32	-2							116	45	4	2	2	64	256	16	16	0
				206	6	256	64	512	256	256	64	64	3					100	25	128	128	16	32	128	16	32	-3							9	46	512	512	64	256	512	64	64	-3
				179	7	256	128	32	32	32	128	128	-2					13	26	512	512	16	64	128	4	2	-5							47	46	512	512	64	256	256	8	8	-3
				208	7	512	512	256	256	128	32	64	-1					49	26	512	128	32	16	64	32	32	-2							90	46	64	64	32	256	128	8	8	-1
				209	7	512	512	256	256	512	2	2	-1					67	26	128	64	4	2	4	2	2	-4							111	46	64	32	16	32	64	16	16	-1
				138	8	32	32	8	32	32	2	2	-2					95	26	64	128	16	32	16	2	2	-3							62	47	256	256	32	256	256	2	2	-3
				205	11	512	512	256	128	128	2	2	-1					103	26	256	64	64	32	64	4	2	0							76	47	4	4	2	32	64	2	2	-1
				182	12	512	512	128	128	64	16	8	-2					115	26	512	512	32	32	64	64	64	-4							77	47	64	64	64	64	512	32	64	0
				191	12	128	64	64	256	256	2	2	0					196	26	32	64	2	32	32	16	16	-5							98	47	64	128	8	32	64	16	16	-4
				192	12	256	128	64	8	4	32	32	-1					27	27	128	64	16	8	8	128	256	-2							102	47	64	128	2	16	32	8	16	-6
				199	12	512	512	128	128	256	8	16	-2					40	27	256	64	8	16	32	8	16	-3							106	48	64	32	16	128	256	64	64	-1
				211	12	512	512	128	128	64	16	8	-2					114	27	64	256	32	64	128	2	2	-3							104	49	16	32	8	16	32	4	4	-2
				181	14	16	16	8	256	128	2	2	-1					8	28	128	128	32	32	128	16	32	-2							11	50	16	16	8	8	8	64	64	-1
				212	14	16	32	2	64	64	32	64	-4					16	28	64	64	128	128	256	4	4	1							10	51	512	512	32	256	256	128	128	-4
				141	18	128	128	16	16	64	32	32	-3					18	28	64	64	8	64	64	8	8	-3							127	51	16	16	16	256	256	32	64	0
				146	18	512	256	128	64	32	32	32	-1					22	28	512	256	32	32	64	4	4	-3							86	52	16	16	16	4	8	8	8	0
				147	18	64	32	8	128	128	8	8	-2					23	28	32	32	8	32	64	4	4	-2							125	52	2	2	2	128	128	64	32	0
				148	18	512	256	16	16	32	8	16	-4					53	28	512	512	64	64	64	4	2	-3							87	53	2	2	2	64	128	16	8	0
				149	18	64	64	32	16	32	32	16	-1					107	28	256	256	8	16	32	16	32	-5							118	53	128	128	8	512	512	256	512	-4
				150	18	256	256	64	128	128	4	4	-2					36	29	512	128	64	64	64	8	8	-1							128	53	8	2	2	16	32	8	8	0
				151	18	512	256	64	32	64	2	2	-2					39	29	64	64	8	16	16	2	4	-3							46	54	512	512	32	32	32	16	16	-4
				153	18	64	32	4	32	64	2	2	-3					108	29	2	2	2	64	256	2	2	0							81	54	2	2	2	2	2	8	8	0
				159	18	128	128	4	32	64	32	16	-5					173	29	256	128	32	32	32	8	8	-2							105	54	4	2	2	16	16	16	32	0
				160	18	512	128	64	64	64	16	16	-1					30	30	512	512	32	128	512	32	32	-4							117	54	512	512	64	256	256	16	8	-3
				162	18	32	32	16	32	64	4	2	-1					63	30	64	64	8	8	64	16	16	-3							123	54	32	32	8	128	128	8	8	-2
				163	18	32	64	4	32	32	2	2	-4					66	30	8	4	2	32	64	8	4	-1							25	55	512	256	64	256	256	2	2	-2
				164	18	128	128	32	256	256	2	2	-2					14	31	16	16	32	8	16	2	2	1							85	55	64	64	64	64	128	64	32	0
				166	18	256	256	64	64	64	2	2	-2					42	31	32	16	8	256	256	16	16	-1							124	55	16	16	16	256	512	32	32	0
				167	18	512	512	256	128	256	2	2	-1					37	32	128	128	16	16	32	2	2	-3							130	55	4	2	16	8	32	4	4	3
				170	18	32	16	8	32	32	8	16	-1					55	33	512	512	64	256	256	256	256	-3							119	56	64	64	64	32	32	64	64	0
				142	19	64	64	16	8	32	4	2	-2					6	34	256	256	128	64	256	2	2	-1							96	57	128	64	128	4	8	2	2	1
				144	19	64	64	4	32	64	2	2	-4					24	34	512	512	128	64	64	8	8	-2							48	58	128	32	128	16	64	128	128	2
				145	19	512	512	128	128	128	4	2	-2					29	34	32	256	4	64	32	4	4	-6							72	59	16	8	8	16	16	64	64	0
				152	19	4	4	2	8	8	32	16	-1					43	34	512	512	64	64	64	2	2	-3							101	59	128	64	32	4	4	16	32	-1
				154	19	512	512	32	16	64	16	16	-4					64	34	256	128	16	128	128	4	2	-3
				155	19	128	64	4	256	128	16	4	-4					21	35	128	128	16	8	16	2	2	-3
				156	19	128	128	128	32	32	4	2	0					60	35	2	2	2	32	32	2	2	0
				157	19	512	512	64	128	128	2	2	-3					68	35	512	512	128	64	64	4	2	-2
				158	19	512	512	64	64	64	2	2	-3					58	36	64	64	4	32	128	4	2	-4
				161	19	512	512	256	128	64	16	8	-1					74	36	256	128	64	64	64	32	32	-1
				165	19	64	64	4	8	16	8	4	-4					7	37	64	64	32	128	256	4	4	-1
				169	19	256	128	16	16	32	16	16	-3					12	37	128	256	128	8	16	2	2	-1
				171	19	128	256	32	128	128	32	16	-3					26	37	512	256	16	64	64	16	16	-4
				172	19	8	8	2	2	2	2	2	-2					28	37	512	256	128	512	512	64	64	-1
																		31	37	128	256	32	32	64	4	2	-3
																		38	37	64	64	8	16	32	2	2	-3
																		50	37	128	128	32	64	128	8	16	-2
																		59	37	512	512	32	16	64	2	2	-4
																		70	37	128	128	64	64	128	32	32	-1
																		15	39	16	8	2	16	16	8	8	-2
																		34	39	16	4	2	16	64	8	8	-1
																		52	39	2	2	2	8	8	2	2	0
																		69	39	16	64	2	64	64	64	256	-5
					0-19歳														20-39歳																40-59歳
			Values of neutralizing antibody titer		Neutralizing antibody titer	cPNT-S1	pPNT-S1	pPNT-WT1	cPNT-S2	pPNT-S2	cPNT-S3	pPNT-S3	WT1/S1(Log2)						Neutralizing antibody titer	cPNT-S1	pPNT-S1	pPNT-WT1	cPNT-S2	pPNT-S2	cPNT-S3	pPNT-S3	WT1/S1(Log2)								Neutralizing antibody titer	cPNT-S1	pPNT-S1	pPNT-WT1	cPNT-S2	pPNT-S2	cPNT-S3	pPNT-S3	WT1/S1(Log2)
			2		<4	0	0	5	1	1	15	20	Mean						<4	4	4	11	1	0	19	25	Mean								<4	4	11	15	1	1	7	7	Mean
			4		4	2	2	7	0	1	6	3	-2.19355						4	0	3	4	2	2	14	11	-2.15493								4	8	2	1	4	1	2	3	-1.30769
			8		8	1	1	8	4	1	5	4	STDEV						8	2	1	8	8	3	14	9	STDEV								8	3	3	12	3	4	12	12	STDEV
			16		16	3	2	7	5	1	7	11	1.45803						16	4	3	9	11	8	9	7	1.53667								16	7	5	7	9	4	11	5	1.83152
			32		32	6	8	5	10	10	11	4							32	5	1	15	17	9	6	9									32	3	9	7	7	12	6	10
			64		64	8	10	14	6	14	3	5							64	10	16	12	17	25	5	5									64	11	8	7	10	8	9	10
			128		128	9	11	9	15	14	2	4							128	15	17	10	8	13	3	2									128	7	7	3	4	5	2	3
			256		256	8	8	6	10	9	3	2							256	8	13	1	6	8	1	3									256	3	2	0	12	10	3	1
			512		≧512	25	20	1	11	11	10	9							≧512	23	13	1	1	3	0	0									≧512	6	5	0	2	7	0	1
					Total	62	62	62	62	62	62	62							Total	71	71	71	71	71	71	71									Total	52	52	52	52	52	52	52
					Neutralizing antibody positive rate（≧8）	96.7742	96.7742	80.6452	98.3871	96.7742	66.129	62.9032							Neutralizing antibody positive rate（≧8）	94.3662	90.1408	78.8732	95.7746	97.1831	53.5211	49.2958									Neutralizing antibody positive rate（≧8）	76.9231	75	69.2308	90.3846	96.1538	82.6923	80.7692
					<4	0	0	8.06452	1.6129	1.6129	24.1935	32.2581							<4	5.6338	5.6338	15.493	1.40845	0	26.7606	35.2113									<4	7.69231	21.1538	28.8462	1.92308	1.92308	13.4615	13.4615
					4	3.22581	3.22581	11.2903	0	1.6129	9.67742	4.83871							4	0	4.22535	5.6338	2.8169	2.8169	19.7183	15.493									4	15.3846	3.84615	1.92308	7.69231	1.92308	3.84615	5.76923
					8	1.6129	1.6129	12.9032	6.45161	1.6129	8.06452	6.45161							8	2.8169	1.40845	11.2676	11.2676	4.22535	19.7183	12.6761									8	5.76923	5.76923	23.0769	5.76923	7.69231	23.0769	23.0769
					16	4.83871	3.22581	11.2903	8.06452	1.6129	11.2903	17.7419							16	5.6338	4.22535	12.6761	15.493	11.2676	12.6761	9.85915									16	13.4615	9.61538	13.4615	17.3077	7.69231	21.1538	9.61538
					32	9.67742	12.9032	8.06452	16.129	16.129	17.7419	6.45161							32	7.04225	1.40845	21.1268	23.9437	12.6761	8.4507	12.6761									32	5.76923	17.3077	13.4615	13.4615	23.0769	11.5385	19.2308
					64	12.9032	16.129	22.5806	9.67742	22.5806	4.83871	8.06452							64	14.0845	22.5352	16.9014	23.9437	35.2113	7.04225	7.04225									64	21.1538	15.3846	13.4615	19.2308	15.3846	17.3077	19.2308
					128	14.5161	17.7419	14.5161	24.1935	22.5806	3.22581	6.45161							128	21.1268	23.9437	14.0845	11.2676	18.3099	4.22535	2.8169									128	13.4615	13.4615	5.76923	7.69231	9.61538	3.84615	5.76923
					256	12.9032	12.9032	9.67742	16.129	14.5161	4.83871	3.22581							256	11.2676	18.3099	1.40845	8.4507	11.2676	1.40845	4.22535									256	5.76923	3.84615	0	23.0769	19.2308	5.76923	1.92308
					≧512	40.3226	32.2581	1.6129	17.7419	17.7419	16.129	14.5161							≧512	32.3944	18.3099	1.40845	1.40845	4.22535	0	0									≧512	11.5385	9.61538	0	3.84615	13.4615	0	1.92308
					Total	100	100	100	100	100	100	100							Total	100	100	100	100	100	100	100									Total	100	100	100	100	100	100	100
[truncated: 10 more columns]
