# Supplementary material for: High-throughput analysis of anti-poliovirus neutralization antibody titre in human serum by the pseudovirus neutralization test
Source: Sci Rep. 2022 Sep 27;12:16074. doi: 10.1038/s41598-022-20544-6 (PMC9514167; doi:10.1038/s41598-022-20544-6)
Supplement: Supplementary file 7 — Supplementary Information 7. [file 41598_2022_20544_MOESM7_ESM.xlsx]

## Sheet: Sheet1
			Age (year)	Sample number	Age (year)	cPNT-S1	pPNT-S1	pPNT-WT1	cPNT-S2	pPNT-S2	cPNT-S3	pPNT-S3	WT1/S1(Log2)				Age (year)	Sample number	Age (year)	cPNT-S1	pPNT-S1	pPNT-WT1	cPNT-S2	pPNT-S2	cPNT-S3	pPNT-S3	WT1/S1(Log2)						Age (year)	Sample number	Age (year)	cPNT-S1	pPNT-S1	pPNT-WT1	cPNT-S2	pPNT-S2	cPNT-S3	pPNT-S3	WT1/S1(Log2)						Age (year)
			0-19	146	0	256	256	512	256	128	512	512	1				20-39	197	21	512	512	128	256	256	64	64	-2						40-59	10	40	2	2	2	4	4	4	2	0						≧60
				180	0	512	256	2	256	256	512	256	-7					198	21	256	512	128	64	128	4	2	-2							54	40	64	32	16	128	256	32	64	-1
				184	0	512	512	32	256	512	128	512	-4					199	21	8	8	2	16	16	4	4	-2							29	42	256	256	16	128	128	8	8	-4
				211	0	256	128	512	256	256	256	128	2					200	21	512	512	256	256	256	2	2	-1							44	42	128	64	64	64	32	128	128	0
				213	0	32	64	512	128	256	128	512	3					201	21	64	64	32	16	16	2	2	-1							59	42	64	256	8	256	256	128	128	-5
				133	1	256	256	8	512	512	512	256	-5					202	21	64	128	32	32	32	4	8	-2							97	42	32	32	4	64	64	16	8	-3
				140	1	128	128	16	128	128	128	128	-3					83	22	64	128	32	128	128	32	8	-2							21	43	16	16	16	32	32	8	8	0
				182	1	128	256	8	256	512	128	256	-5					114	22	512	512	128	64	64	64	64	-2							41	43	16	16	4	32	32	128	64	-2
				183	1	256	512	64	512	512	512	512	-3					16	23	32	32	8	32	32	2	2	-2							58	43	16	8	4	32	32	2	2	-1
				212	1	64	64	256	512	512	512	512	2					47	23	512	512	128	256	64	32	64	-2							82	43	2	2	2	128	64	32	16	0
				1	2	128	128	64	512	512	512	512	-1					69	23	8	16	4	16	32	16	16	-2							93	43	16	64	2	16	32	4	2	-5
				148	2	64	64	4	256	512	32	32	-4					74	23	256	256	64	128	64	64	64	-2							56	44	64	64	32	256	256	2	2	-1
				149	2	128	512	32	512	512	512	512	-4					90	23	128	128	16	64	64	2	2	-3							85	44	2	2	2	64	32	2	2	0
				158	2	512	512	256	512	512	512	512	-1					106	23	128	64	64	128	128	16	32	0							28	45	4	2	2	4	4	2	2	0
				185	2	512	512	128	512	512	512	512	-2					6	24	512	256	128	256	256	128	64	-1							39	45	32	16	4	128	64	16	16	-2
				187	2	64	64	2	128	64	16	16	-5					27	24	128	64	8	16	8	4	4	-3							61	45	16	32	16	512	512	256	128	-1
				135	3	4	4	2	512	256	64	64	-1					38	24	8	16	2	4	2	2	2	-3							66	45	32	64	16	128	64	32	64	-2
				152	3	256	256	256	512	512	512	512	0					40	24	128	128	16	4	4	4	4	-3							98	46	32	64	64	256	512	2	2	0
				186	3	512	256	32	512	512	256	128	-3					51	24	512	512	128	256	128	8	4	-2							125	46	64	64	16	128	128	64	64	-2
				136	4	512	256	32	512	512	512	512	-3					65	24	2	2	2	64	32	16	8	0							8	47	16	16	8	32	64	16	16	-1
				143	4	4	16	2	32	32	8	2	-3					104	24	128	256	32	16	16	16	32	-3							68	47	512	512	64	512	512	128	64	-3
				208	4	64	128	32	256	512	512	512	-2					25	25	512	512	128	32	32	16	32	-2							75	47	128	128	64	512	512	32	32	-1
				139	6	512	512	256	512	512	256	128	-1					63	25	512	512	64	128	128	32	32	-3							15	48	32	32	8	16	32	8	4	-2
				179	6	32	32	128	128	64	16	8	2					91	25	128	128	16	64	32	16	8	-3							87	48	2	2	2	16	64	2	2	0
				188	6	128	128	512	256	256	32	32	2					100	25	128	128	64	8	32	4	4	-1							64	49	256	256	16	256	512	2	2	-4
				189	6	32	32	64	128	128	32	32	1					151	25	512	512	64	64	128	32	32	-3							80	49	512	256	128	256	256	32	16	-1
				141	7	512	512	256	256	128	128	128	-1					72	26	512	256	64	256	256	64	32	-2							55	50	128	64	16	256	128	16	16	-2
				190	9	2	2	2	128	128	4	2	0					112	26	512	512	512	128	128	32	64	0							118	50	16	32	4	64	64	16	8	-3
				194	10	512	256	64	128	128	4	8	-2					35	27	512	512	64	128	128	64	64	-3							50	51	32	32	16	512	512	2	2	-1
				191	11	512	512	128	32	32	8	32	-2					126	27	128	128	16	32	32	4	2	-3							5	53	16	16	4	64	32	4	2	-2
				192	11	256	256	128	8	8	16	16	-1					11	28	16	16	16	64	32	32	32	0							20	53	32	32	16	512	512	4	8	-1
				142	12	128	128	32	32	16	2	2	-2					36	28	256	256	128	128	128	8	8	-1							76	53	512	256	256	512	128	128	128	0
				144	12	128	256	32	64	64	16	16	-3					113	28	128	256	32	64	128	2	2	-3							116	53	512	512	128	512	512	64	64	-2
				196	12	8	8	2	32	32	2	2	-2					115	28	256	512	64	64	32	4	2	-3							4	54	2	2	2	128	256	8	2	0
				193	13	512	256	256	512	256	16	32	0					119	28	64	64	8	64	32	2	2	-3							111	54	2	2	2	256	512	8	8	0
				195	13	128	256	32	256	128	8	16	-3					122	28	32	32	16	64	64	4	2	-1							131	54	32	64	4	512	128	32	32	-4
				134	14	128	128	64	32	32	64	32	-1					14	29	256	256	32	64	64	8	4	-3							150	54	4	4	2	32	64	8	4	-1
				138	14	64	64	64	64	32	32	32	0					73	29	128	64	16	32	64	16	8	-2							19	55	128	128	4	512	256	2	2	-5
				163	18	64	64	8	32	32	64	32	-3					88	29	256	256	64	256	256	16	32	-2							24	55	16	16	16	32	32	4	4	0
				168	18	512	512	128	128	256	64	64	-2					110	29	128	256	32	64	128	32	16	-3							71	55	32	32	8	64	64	128	128	-2
				169	18	512	512	512	128	512	4	8	0					123	29	512	256	256	64	64	8	4	0							67	56	64	32	32	256	256	128	64	0
				170	18	256	256	64	32	64	16	32	-2					124	29	512	512	64	256	256	16	16	-3							89	56	64	64	32	64	64	2	2	-1
				172	18	64	128	8	32	32	8	2	-4					162	29	64	64	64	128	128	4	4	0							121	57	512	512	256	128	128	4	2	-1
				174	18	512	512	64	256	256	4	2	-3					48	30	128	128	32	32	16	64	32	-2							22	58	64	64	32	16	64	32	32	-1
				175	18	128	128	128	512	256	32	128	0					53	30	256	512	64	128	128	32	32	-3							2	59	16	8	16	256	64	32	32	1
				178	18	512	512	128	512	512	8	4	-2					49	31	16	32	8	8	8	2	2	-2							34	59	16	16	32	32	16	64	16	1
				164	19	128	64	64	512	256	32	16	0					107	31	64	64	8	32	32	16	16	-3							129	59	8	16	32	256	128	64	64	1
				165	19	128	256	128	512	512	2	2	-1					109	31	64	128	16	64	64	8	4	-3							160	59	4	4	2	128	128	4	2	-1
				166	19	128	256	16	256	256	16	8	-4					23	32	4	4	2	16	16	8	4	-1
				167	19	512	512	32	64	128	8	8	-4					42	32	512	512	128	256	256	64	64	-2
				171	19	512	512	8	64	32	2	2	-6					95	32	256	512	64	64	128	4	2	-3
				173	19	512	512	128	64	64	16	8	-2					18	33	512	512	256	256	256	8	2	-1
				176	19	256	512	4	32	128	2	2	-7					86	33	64	64	32	128	64	8	4	-1
				177	19	512	512	64	128	64	2	2	-3					108	33	64	64	16	32	16	32	32	-2
																		52	34	32	16	16	128	64	16	32	0
																		70	34	128	256	32	32	64	16	16	-3
																		103	34	512	512	64	64	128	64	64	-3
																		13	35	32	32	8	8	8	2	2	-2
																		30	35	32	64	8	32	32	32	32	-3
																		37	35	8	16	8	4	2	2	2	-1
																		45	35	16	16	16	64	32	4	2	0
																		77	35	64	64	16	64	32	8	2	-2
																		78	35	512	512	64	64	32	8	16	-3
																		81	35	16	32	16	64	64	2	2	-1
																		105	35	64	128	16	128	128	8	4	-3
																		57	36	32	64	16	16	16	4	4	-2
																		60	36	512	128	256	256	128	2	2	1
																		101	36	8	16	8	2	2	8	8	-1
																		94	37	128	512	32	32	32	2	2	-4
																		96	37	512	512	64	64	128	32	32	-3
																		43	38	512	512	512	32	64	16	16	0
																		79	38	32	128	16	16	32	2	2	-3
																		102	38	128	128	64	64	128	32	32	-1
																		117	38	512	512	8	64	64	2	2	-6
																		161	38	512	256	32	32	64	4	2	-3
																		31	39	128	128	32	16	32	32	32	-2
																		46	39	32	32	2	2	8	32	16	-4
																		99	39	32	64	8	128	128	16	16	-3
																		120	39	64	64	16	128	256	8	4	-2
					0-19歳														20-39歳																40-59歳
			Values of neutralizing antibody titer		Neutralizing antibody titer	cPNT-S1	pPNT-S1	pPNT-WT1	cPNT-S2	pPNT-S2	cPNT-S3	pPNT-S3	WT1/S1(Log2)						Neutralizing antibody titer	cPNT-S1	pPNT-S1	pPNT-WT1	cPNT-S2	pPNT-S2	cPNT-S3	pPNT-S3	WT1/S1(Log2)								Neutralizing antibody titer	cPNT-S1	pPNT-S1	pPNT-WT1	cPNT-S2	pPNT-S2	cPNT-S3	pPNT-S3	WT1/S1(Log2)
			2		<4	1	1	6	0	0	6	10	Mean						<4	1	1	5	2	3	15	24	Mean								<4	6	7	10	0	0	10	16	Mean
			4		4	2	1	2	0	0	4	1	-1.92593						4	1	1	1	3	1	14	14	-2.03797								4	3	2	8	2	2	7	3	-1.35417
			8		8	1	1	5	1	1	6	6	STDEV						8	5	1	11	3	4	13	7	STDEV								8	1	2	4	0	0	6	6	STDEV
			16		16	0	1	2	0	1	8	5	2.25583						16	4	7	17	9	7	14	9	1.19232								16	11	8	12	4	1	5	6	1.56409
			32		32	3	2	9	9	8	6	9							32	9	6	13	13	19	14	16									32	9	9	6	7	9	8	4
			64		64	7	7	10	5	6	4	2							64	12	14	17	24	16	8	9									64	7	10	4	7	12	4	8
			128		128	13	9	9	10	9	5	6							128	16	14	9	14	20	1	0									128	4	2	2	9	8	7	5
			256		256	8	15	6	12	11	3	3							256	8	12	4	11	9	0	0									256	2	5	2	10	7	1	0
			512		≧512	19	17	5	17	18	12	12							≧512	23	23	2	0	0	0	0									≧512	5	3	0	9	9	0	0
					Total	54	54	54	54	54	54	54							Total	79	79	79	79	79	79	79									Total	48	48	48	48	48	48	48
					Neutralizing antibody positive rate（≧8）	94.4444	96.2963	85.1852	100	100	81.4815	79.6296							Neutralizing antibody positive rate（≧8）	97.4684	97.4684	92.4051	93.6709	94.9367	63.2911	51.8987									Neutralizing antibody positive rate（≧8）	81.25	81.25	62.5	95.8333	95.8333	64.5833	60.4167
					<4	1.85185	1.85185	11.1111	0	0	11.1111	18.5185							<4	1.26582	1.26582	6.32911	2.53165	3.79747	18.9873	30.3797									<4	12.5	14.5833	20.8333	0	0	20.8333	33.3333
					4	3.7037	1.85185	3.7037	0	0	7.40741	1.85185							4	1.26582	1.26582	1.26582	3.79747	1.26582	17.7215	17.7215									4	6.25	4.16667	16.6667	4.16667	4.16667	14.5833	6.25
					8	1.85185	1.85185	9.25926	1.85185	1.85185	11.1111	11.1111							8	6.32911	1.26582	13.9241	3.79747	5.06329	16.4557	8.86076									8	2.08333	4.16667	8.33333	0	0	12.5	12.5
					16	0	1.85185	3.7037	0	1.85185	14.8148	9.25926							16	5.06329	8.86076	21.519	11.3924	8.86076	17.7215	11.3924									16	22.9167	16.6667	25	8.33333	2.08333	10.4167	12.5
					32	5.55556	3.7037	16.6667	16.6667	14.8148	11.1111	16.6667							32	11.3924	7.59494	16.4557	16.4557	24.0506	17.7215	20.2532									32	18.75	18.75	12.5	14.5833	18.75	16.6667	8.33333
					64	12.963	12.963	18.5185	9.25926	11.1111	7.40741	3.7037							64	15.1899	17.7215	21.519	30.3797	20.2532	10.1266	11.3924									64	14.5833	20.8333	8.33333	14.5833	25	8.33333	16.6667
					128	24.0741	16.6667	16.6667	18.5185	16.6667	9.25926	11.1111							128	20.2532	17.7215	11.3924	17.7215	25.3165	1.26582	0									128	8.33333	4.16667	4.16667	18.75	16.6667	14.5833	10.4167
					256	14.8148	27.7778	11.1111	22.2222	20.3704	5.55556	5.55556							256	10.1266	15.1899	5.06329	13.9241	11.3924	0	0									256	4.16667	10.4167	4.16667	20.8333	14.5833	2.08333	0
					≧512	35.1852	31.4815	9.25926	31.4815	33.3333	22.2222	22.2222							≧512	29.1139	29.1139	2.53165	0	0	0	0									≧512	10.4167	6.25	0	18.75	18.75	0	0
					Total	100	100	100	100	100	100	100							Total	100	100	100	100	100	100	100									Total	100	100	100	100	100	100	100
						1.85185	3.7037	1.85185	0	5.55556	12.963	24.0741	14.8148	35.1852						1.26582	1.26582	6.32911	5.06329	11.3924	15.1899	20.2532	10.1266	29.1139								12.5	6.25	2.08333	22.9167	18.75	14.5833	8.33333	4.16667	10.4167
						1.85185	1.85185	1.85185	1.85185	3.7037	12.963	16.6667	27.7778	31.4815						1.26582	1.26582	1.26582	8.86076	7.59494	17.7215	17.7215	15.1899	29.1139								14.5833	4.16667	4.16667	16.6667	18.75	20.8333	4.16667	10.4167	6.25
						0	0	1.85185	0	16.6667	9.25926	18.5185	22.2222	31.4815						2.53165	3.79747	3.79747	11.3924	16.4557	30.3797	17.7215	13.9241	0								0	4.16667	0	8.33333	14.5833	14.5833	18.75	20.8333	18.75
						0	0	1.85185	1.85185	14.8148	11.1111	16.6667	20.3704	33.3333						3.79747	1.26582	5.06329	8.86076	24.0506	20.2532	25.3165	11.3924	0								0	4.16667	0	2.08333	18.75	25	16.6667	14.5833	18.75
						11.1111	7.40741	11.1111	14.8148	11.1111	7.40741	9.25926	5.55556	22.2222						18.9873	17.7215	16.4557	17.7215	17.7215	10.1266	1.26582	0	0								20.8333	14.5833	12.5	10.4167	16.6667	8.33333	14.5833	2.08333	0
						18.5185	1.85185	11.1111	9.25926	16.6667	3.7037	11.1111	5.55556	22.2222						30.3797	17.7215	8.86076	11.3924	20.2532	11.3924	0	0	0								33.3333	6.25	12.5	12.5	8.33333	16.6667	10.4167	0	0
						1.85185	1.85185	1.85185	1.85185	3.7037	12.963	16.6667	27.7778	31.4815						1.26582	1.26582	1.26582	8.86076	7.59494	17.7215	17.7215	15.1899	29.1139								14.5833	4.16667	4.16667	16.6667	18.75	20.8333	4.16667	10.4167	6.25
						11.1111	3.7037	9.25926	3.7037	16.6667	18.5185	16.6667	11.1111	9.25926						6.32911	1.26582	13.9241	21.519	16.4557	21.519	11.3924	5.06329	2.53165								20.8333	16.6667	8.33333	25	12.5	8.33333	4.16667	4.16667	0
[truncated: 10 more columns]
