# Supplementary material for: High-throughput analysis of anti-poliovirus neutralization antibody titre in human serum by the pseudovirus neutralization test
Source: Sci Rep. 2022 Sep 27;12:16074. doi: 10.1038/s41598-022-20544-6 (PMC9514167; doi:10.1038/s41598-022-20544-6)
Supplement: Supplementary file 8 — Supplementary Information 8. [file 41598_2022_20544_MOESM8_ESM.xlsx]

## Sheet: Sheet1
			Age (year)	Sample number	Age (year)	cPNT-S1	pPNT-S1	pPNT-WT1	cPNT-S2	pPNT-S2	cPNT-S3	pPNT-S3	WT1/S1(Log2)				Age (year)	Sample number	Age (year)	cPNT-S1	pPNT-S1	pPNT-WT1	cPNT-S2	pPNT-S2	cPNT-S3	pPNT-S3	WT1/S1(Log2)						Age (year)	Sample number	Age (year)	cPNT-S1	pPNT-S1	pPNT-WT1	cPNT-S2	pPNT-S2	cPNT-S3	pPNT-S3	WT1/S1(Log2)						Age (year)
			0-19	1	0	512	512	16	512	512	512	512	-5				20-39	119	20	256	256	4	32	64	32	32	-6						40-59	85	40	16	32	4	128	64	64	32	-3						≧60
				134	0	256	256	32	512	256	512	512	-3					148	20	256	512	16	256	256	128	64	-5							38	40	128	128	64	64	64	64	64	-1
				136	0	512	512	128	512	256	256	256	-2					118	20	16	32	8	32	16	4	4	-2							46	41	2	2	2	128	256	2	2	0
				171	0	256	512	512	512	512	512	256	0					189	20	128	128	32	16	32	4	8	-2							82	41	32	32	32	64	64	32	32	0
				197	0	256	256	512	64	128	8	4	1					147	21	128	256	8	64	64	2	2	-5							87	42	2	2	2	8	4	16	8	0
				124	1	512	512	16	512	512	512	128	-5					110	21	32	16	8	16	16	8	16	-1							40	43	128	128	4	128	64	32	32	-5
				168	1	256	64	2	512	512	256	512	-5					114	22	512	512	32	64	64	2	2	-4							56	43	16	32	4	128	256	4	2	-3
				199	1	128	256	16	256	256	32	32	-4					65	22	256	256	32	128	128	16	16	-3							120	43	128	32	32	128	64	256	128	0
				121	1	256	512	64	512	512	512	512	-3					66	22	512	512	64	128	64	4	2	-3							14	45	16	32	8	64	128	2	2	-2
				160	1	64	128	16	512	512	512	512	-3					81	22	64	128	16	64	64	32	16	-3							41	46	64	128	16	128	256	8	8	-3
				158	1	256	256	64	512	512	512	512	-2					52	22	256	256	128	128	64	64	32	-1							17	46	8	16	4	256	256	8	16	-2
				196	1	2	2	2	128	128	64	128	0					150	23	16	32	2	16	16	8	32	-4							84	46	128	128	32	128	128	2	2	-2
				198	1	256	256	256	512	512	256	512	0					23	23	256	256	64	128	256	16	8	-2							35	46	8	16	8	128	128	16	8	-1
				3	1	256	128	256	32	64	64	128	1					113	23	128	128	32	32	128	32	64	-2							94	46	16	16	8	4	4	4	2	-1
				177	1	32	16	128	32	32	256	512	3					149	24	128	512	8	8	8	2	2	-6							19	47	128	128	4	128	64	16	16	-5
				162	2	128	128	16	512	512	512	256	-3					25	24	512	512	128	128	256	8	8	-2							37	47	64	64	16	256	512	8	8	-2
				200	2	512	512	64	512	512	512	512	-3					102	24	128	128	32	128	256	32	32	-2							91	47	128	64	16	512	256	512	256	-2
				139	2	512	512	128	512	512	128	128	-2					111	24	512	512	512	256	128	64	64	0							7	47	16	16	8	32	64	2	2	-1
				194	2	256	256	64	512	512	512	512	-2					112	25	128	128	2	64	64	4	2	-6							45	47	4	4	2	8	8	8	4	-1
				122	2	8	4	2	64	64	64	32	-1					72	25	64	256	8	64	64	16	8	-5							28	47	128	128	128	512	512	256	256	0
				176	2	64	64	32	512	512	512	512	-1					53	25	512	512	128	64	128	128	256	-2							42	48	512	256	32	128	256	128	128	-3
				174	2	512	512	512	512	512	512	512	0					105	25	512	512	512	256	256	4	2	0							77	48	4	2	2	256	128	32	32	0
				178	2	512	512	512	512	256	512	512	0					63	26	64	128	4	64	64	64	128	-5							100	49	64	64	4	16	32	16	8	-4
				205	2	256	512	512	512	512	64	128	0					106	26	128	128	16	16	16	16	4	-3							93	49	128	128	16	64	32	4	2	-3
				125	2	256	256	512	512	512	512	512	1					12	26	128	128	32	128	64	64	64	-2							36	49	2	2	2	32	32	8	4	0
				137	2	128	64	128	256	128	4	4	1					64	26	256	128	32	128	256	64	64	-2							97	50	8	16	2	2	2	4	2	-3
				138	2	32	32	64	256	256	2	2	1					108	26	32	32	8	64	32	8	4	-2							92	50	256	128	32	256	256	64	64	-2
				175	2	256	256	512	64	64	128	256	1					151	26	256	512	128	128	256	512	512	-2							83	50	8	16	8	256	256	16	8	-1
				179	2	512	256	512	512	512	256	256	1					70	26	512	512	256	128	128	16	16	-1							50	51	64	128	32	16	4	64	64	-2
				133	2	256	128	512	64	128	32	64	2					55	27	32	64	4	64	64	64	32	-4							27	52	32	64	16	64	64	2	2	-2
				130	3	512	512	256	512	512	512	512	-1					60	27	256	256	16	64	64	128	128	-4							39	52	64	64	16	16	8	2	2	-2
				180	3	128	128	64	512	512	512	512	-1					57	27	64	32	8	16	16	16	16	-2							43	52	64	16	32	64	128	8	8	1
				203	3	512	512	512	512	512	512	512	0					80	27	128	128	32	64	64	64	32	-2							6	53	128	128	16	64	128	128	128	-3
				204	3	512	512	512	512	256	512	256	0					20	27	128	128	64	64	64	8	8	-1							104	53	8	16	8	512	512	64	64	-1
				202	3	128	64	128	256	256	32	64	1					116	28	512	256	64	32	64	32	64	-2							101	54	2	2	2	256	256	2	2	0
				132	4	64	64	4	512	512	512	512	-4					107	29	32	64	4	64	64	2	2	-4							98	55	512	128	2	256	256	16	8	-6
				126	5	256	256	16	512	512	512	256	-4					15	29	256	256	32	256	256	16	32	-3							34	55	8	16	2	256	512	128	256	-3
				157	5	32	64	8	512	512	512	512	-3					88	29	64	128	16	64	64	16	16	-3							44	55	256	256	32	32	32	8	8	-3
				131	5	32	64	32	512	512	256	128	-1					109	29	512	512	64	128	128	4	2	-3							71	55	64	64	8	256	256	256	256	-3
				165	6	128	256	4	512	512	256	256	-6					68	29	64	128	32	16	16	16	16	-2							79	55	32	32	4	512	256	32	32	-3
				206	6	64	64	8	128	256	8	16	-3					74	29	128	64	16	64	64	2	2	-2							21	55	2	2	2	128	256	8	2	0
				140	7	256	128	64	32	32	16	32	-1					86	29	256	128	32	64	64	8	16	-2							58	55	2	2	2	512	512	16	32	0
				4	7	256	256	512	256	512	256	512	1					103	29	64	128	32	32	128	4	2	-2							59	55	4	2	2	16	32	8	8	0
				141	7	128	128	512	128	256	128	128	2					16	29	128	64	32	32	32	32	32	-1							31	58	16	32	32	16	16	64	64	0
				166	7	64	32	128	64	64	8	4	2					67	29	256	256	128	128	64	32	16	-1							99	59	128	64	64	16	16	16	4	0
				127	8	64	128	4	32	16	16	2	-5					47	29	16	16	16	64	64	32	32	0							29	59	16	16	32	32	32	8	8	1
				159	8	16	16	2	32	64	4	8	-3					73	30	256	512	16	64	64	64	32	-5
				129	8	512	256	128	16	32	512	256	-1					61	30	256	256	32	256	256	4	2	-3
				182	8	512	512	512	512	512	512	512	0					76	30	128	128	32	128	128	2	2	-2
				128	9	256	256	32	32	32	4	2	-3					69	31	128	128	16	128	128	16	16	-3
				170	9	256	256	64	32	64	32	64	-2					11	31	16	32	8	16	64	32	64	-2
				183	9	128	256	64	64	64	4	4	-2					26	31	64	64	32	32	32	4	4	-1
				123	9	512	512	512	256	256	64	8	0					18	31	64	32	32	256	256	32	16	0
				184	10	256	256	64	128	128	16	8	-2					90	31	8	4	4	64	32	2	2	0
				145	11	512	512	64	32	64	8	16	-3					24	32	512	512	32	64	64	16	32	-4
				185	11	64	256	64	32	32	16	8	-2					62	32	64	128	8	256	128	64	64	-4
				172	11	256	128	128	256	128	16	8	0					51	32	32	16	4	4	16	8	4	-2
				144	12	128	256	128	8	8	8	16	-1					22	33	32	32	8	32	64	2	2	-2
				167	13	256	256	8	128	64	16	32	-5					95	33	64	32	8	32	32	2	2	-2
				143	13	8	16	2	32	64	2	2	-3					48	33	2	2	2	2	2	2	2	0
				146	13	512	512	128	64	64	8	16	-2					78	34	256	512	128	64	128	64	64	-2
				161	13	16	16	4	128	128	2	2	-2					32	34	512	512	256	256	256	8	2	-1
				142	14	256	512	128	32	64	2	2	-2					30	35	128	128	16	32	32	32	16	-3
				169	14	64	128	32	64	64	8	8	-2					8	35	512	512	512	256	256	8	2	0
				173	14	128	128	64	256	256	64	128	-1					54	36	64	64	32	128	128	16	8	-1
				164	15	512	512	128	128	64	2	2	-2					89	37	128	128	32	512	256	8	2	-2
				163	15	2	4	2	32	16	16	8	-1					33	37	2	2	2	2	2	2	2	0
				187	16	256	256	64	128	128	2	2	-2					49	37	4	2	2	512	512	8	16	0
				188	19	256	512	256	256	256	8	8	-1					75	38	128	256	64	64	128	16	16	-2
					0-19歳														20-39歳																40-59歳
			Values of neutralizing antibody titer		Neutralizing antibody titer	cPNT-S1	pPNT-S1	pPNT-WT1	cPNT-S2	pPNT-S2	cPNT-S3	pPNT-S3	WT1/S1(Log2)						Neutralizing antibody titer	cPNT-S1	pPNT-S1	pPNT-WT1	cPNT-S2	pPNT-S2	cPNT-S3	pPNT-S3	WT1/S1(Log2)								Neutralizing antibody titer	cPNT-S1	pPNT-S1	pPNT-WT1	cPNT-S2	pPNT-S2	cPNT-S3	pPNT-S3	WT1/S1(Log2)
			2		<4	2	1	6	0	0	6	8	Mean						<4	2	3	5	2	2	11	20	Mean								<4	6	8	12	1	1	7	12	Mean
			4		4	0	2	4	0	0	4	4	-1.4058						4	1	1	6	1	0	9	5	-2.34783								4	3	1	7	1	3	4	3	-1.65217
			8		8	2	0	3	1	1	8	8	STDEV						8	1	0	11	1	1	11	6	STDEV								8	6	0	7	2	2	10	11	STDEV
			16		16	2	4	6	1	2	7	4	1.9876						16	4	3	10	7	7	13	14	1.57018								16	7	10	7	6	2	8	2	1.63595
			32		32	4	2	5	12	5	4	4							32	6	8	20	10	7	11	11									32	3	7	10	4	6	4	6
			64		64	8	8	14	8	14	6	3							64	12	6	6	22	25	10	9									64	7	7	2	7	8	6	5
			128		128	10	11	12	8	8	3	8							128	17	20	6	15	13	3	2									128	10	11	1	11	6	3	3
			256		256	24	21	4	9	12	8	9							256	14	12	2	9	13	0	1									256	2	2	0	9	13	3	4
			512		≧512	17	20	15	30	27	23	21							≧512	12	16	3	2	1	1	1									≧512	2	0	0	5	5	1	0
					Total	69	69	69	69	69	69	69							Total	69	69	69	69	69	69	69									Total	46	46	46	46	46	46	46
					Neutralizing antibody positive rate（≧8）	97.1014	95.6522	85.5072	100	100	85.5072	82.6087							Neutralizing antibody positive rate（≧8）	95.6522	94.2029	84.058	95.6522	97.1014	71.0145	63.7681									Neutralizing antibody positive rate（≧8）	80.4348	80.4348	58.6957	95.6522	91.3043	76.087	67.3913
					<4	2.89855	1.44928	8.69565	0	0	8.69565	11.5942							<4	2.89855	4.34783	7.24638	2.89855	2.89855	15.942	28.9855									<4	13.0435	17.3913	26.087	2.17391	2.17391	15.2174	26.087
					4	0	2.89855	5.7971	0	0	5.7971	5.7971							4	1.44928	1.44928	8.69565	1.44928	0	13.0435	7.24638									4	6.52174	2.17391	15.2174	2.17391	6.52174	8.69565	6.52174
					8	2.89855	0	4.34783	1.44928	1.44928	11.5942	11.5942							8	1.44928	0	15.942	1.44928	1.44928	15.942	8.69565									8	13.0435	0	15.2174	4.34783	4.34783	21.7391	23.913
					16	2.89855	5.7971	8.69565	1.44928	2.89855	10.1449	5.7971							16	5.7971	4.34783	14.4928	10.1449	10.1449	18.8406	20.2899									16	15.2174	21.7391	15.2174	13.0435	4.34783	17.3913	4.34783
					32	5.7971	2.89855	7.24638	17.3913	7.24638	5.7971	5.7971							32	8.69565	11.5942	28.9855	14.4928	10.1449	15.942	15.942									32	6.52174	15.2174	21.7391	8.69565	13.0435	8.69565	13.0435
					64	11.5942	11.5942	20.2899	11.5942	20.2899	8.69565	4.34783							64	17.3913	8.69565	8.69565	31.8841	36.2319	14.4928	13.0435									64	15.2174	15.2174	4.34783	15.2174	17.3913	13.0435	10.8696
					128	14.4928	15.942	17.3913	11.5942	11.5942	4.34783	11.5942							128	24.6377	28.9855	8.69565	21.7391	18.8406	4.34783	2.89855									128	21.7391	23.913	2.17391	23.913	13.0435	6.52174	6.52174
					256	34.7826	30.4348	5.7971	13.0435	17.3913	11.5942	13.0435							256	20.2899	17.3913	2.89855	13.0435	18.8406	0	1.44928									256	4.34783	4.34783	0	19.5652	28.2609	6.52174	8.69565
					≧512	24.6377	28.9855	21.7391	43.4783	39.1304	33.3333	30.4348							≧512	17.3913	23.1884	4.34783	2.89855	1.44928	1.44928	1.44928									≧512	4.34783	0	0	10.8696	10.8696	2.17391	0
					Total	100	100	100	100	100	100	100							Total	100	100	100	100	100	100	100									Total	100	100	100	100	100	100	100
[truncated: 10 more columns]
